# Supplementary material for: Mechanistic insights into postoperative delirium using untargeted high-throughput proteomics in elderly patients - a case-control study
Source: Sci Rep. 2026 Feb 5;16:5400. doi: 10.1038/s41598-025-33931-6 (PMC12886978; doi:10.1038/s41598-025-33931-6)
Supplement: Supplementary file 2 — Supplementary Material 2 [file 41598_2025_33931_MOESM2_ESM.csv]

Protein Gene Name	Accession ID	pI	MW (Da)	Unique Peptides Number	Unique Peptides	Unique Precursors Number	Sequence Coverage (%)	log2(FC)	p-value	adj.p-value	Regulation	Contrast N	Contrast	Model	First.Protein.Description	Protein.Ids	Protein.Names	Modified.Sequence	acc_first	gen_first	Protein Length
SERPINA5	P05154	9.17	45675	7	AAAATGTIFTFR+AVVEVDESGTR+DFTFDLYR+FSIEGSYQLEK+GFQQLLQELNQPR+MQILEGLGLNLQK+TLYLADTFPTNFR	8	22.66009852	-0.278899539	1.09193E-05	0.000246776	Down	1	DE0_T1-DE0_T0	Longitudinal	Plasma serine protease inhibitor	P05154;G3V5I3+P05154;G3V264;G3V482;G3V5Q9;G3V3F5;G3V2M1;G3V4B4;G3V265+P05154+P05154;G3V264;G3V482;G3V5Q9;G3V2M1;G3V265+P05154;G3V264;G3V5Q9;G3V2M1	IPSP_HUMAN	AAAATGTIFTFR+AVVEVDESGTR+DFTFDLYR+FSIEGSYQLEK+GFQQLLQELNQPR+MQILEGLGLNLQK+TLYLADTFPTNFR	P05154	SERPINA5	406
MASP1	P48740;P48740-2	5.21	79247	1	AAGNECPELQPPVHGK	1	3.862660944	-0.206306151	0.003503971	0.020839407	Down	1	DE0_T1-DE0_T0	Longitudinal	Mannan-binding lectin serine protease 1	P48740;P48740-2;P48740-3;P48740-4;F8W876	MASP1_HUMAN	AAGNEC(UniMod:4)PELQPPVHGK	P48740	MASP1	699
APOB	P04114	6.57	515545	>51	AASGTTGTYQEWK+AHLDIAGSLEGHLR+ALVDTLK+ALYWVNGQVPDGVSK+ATGVLYDYVNK+ATLYALSHAVNNYHK+AVSMPSFSILGSDVR+CVQSTKPSLMIQK+DAVEKPQEFTIVAFVK+DDKHEQDMVNGIMLSVEK+DKDQEVLLQTFLDDASPGDKR+DLKVEDIPLAR+EALKESQLPTVMDFR+EALKESQLPTVMDFRK+EFQVPTFTIPK+EIQIYKK+EKLTALTK+ENFAGEATLQR+EQHLFLPFSYK+ESDEETQIK+ESQLPTVMDFR+EVYGFNPEGK+EYSGTIASEANTYLNSK+FFGEGTKK+FIIPSPK+FPEVDVLTK+FSVPAGIVIPSFQALTAR+FVTQAEGAK+GFEPTLEALFGK+GIISALLVPPET…	142	42.31865001	-0.168678337	0.001893213	0.012224744	Down	1	DE0_T1-DE0_T0	Longitudinal	Apolipoprotein B-100	P04114+P04114;A8MUN2	APOB_HUMAN	AASGTTGTYQEWK+AHLDIAGSLEGHLR+ALVDTLK+ALYWVNGQVPDGVSK+ATGVLYDYVNK+ATLYALSHAVNNYHK+AVSMPSFSILGSDVR+C(UniMod:4)VQSTKPSLMIQK+DAVEKPQEFTIVAFVK+DDKHEQDMVNGIMLSVEK+DKDQEVLLQTFLDDASPGDKR+DLKVEDIPLAR+EALKESQLPTVMDFR+EALKESQLPTVMDFRK+EFQVPTFTIPK+EIQIYKK+EKLTALTK+ENFAGEATLQR+EQHLFLPFSYK+ESDEETQIK+ESQLPTVMDFR+EVYGFNPEGK+EYSGTIASEANTYLNSK+FFGEGTKK+FIIPSPK+FPEVDVLTK+FSVPAGIVIPSFQALTAR+FVTQAEGAK+GFEPTLEALFGK+GI…	P04114	APOB	4563
SERPINA3	P01011	5.32	47651	26	ADLSGITGAR+AKWEMPFDPQDTHQSR+AVLDVFEEGTEASAATAVK+DEELSCTVVELK+DLDSQTMMVLVNYIFFK+DLDSQTMMVLVNYIFFKAKWEMPFDPQDTHQSR+DYNLNDILLQLGIEEAFTSK+EIGELYLPK+EQLSLLDR+EQLSLLDRFTEDAK+EQLSLLDRFTEDAKR+FNRPFLMIIVPTDTQNIFFMSK+GTHVDLGLASANVDFAFSLYK+ITLLSALVETR+KLINDYVK+LYGSEAFATDFQDSAAAK+LYGSEAFATDFQDSAAAKK+MEEVEAMLLPETLK+MEEVEAMLLPETLKR+NLAVSQVVHK+RLYGSEAFATDFQDSAAAK+RLYGSEAFATDFQDSAAAKK+WEMPFDPQDTHQSR+WRDSLEFR+WVM…	34	61.93853428	0.440603642	8.14255E-06	0.000204468	Up	1	DE0_T1-DE0_T0	Longitudinal	Alpha-1-antichymotrypsin	P01011;G3V3A0+P01011;G3V595+P01011;G3V595;G3V3A0+P01011;P01011-2;G3V595+P01011;P01011-2;P01011-3;G3V595+P01011;G3V595;A0A087WY93;G3V3A0+P01011;A0A087WY93;G3V3A0	AACT_HUMAN	ADLSGITGAR+AKWEMPFDPQDTHQSR+AVLDVFEEGTEASAATAVK+DEELSC(UniMod:4)TVVELK+DLDSQTMMVLVNYIFFK+DLDSQTMMVLVNYIFFKAKWEMPFDPQDTHQSR+DYNLNDILLQLGIEEAFTSK+EIGELYLPK+EQLSLLDR+EQLSLLDRFTEDAK+EQLSLLDRFTEDAKR+FNRPFLMIIVPTDTQNIFFMSK+GTHVDLGLASANVDFAFSLYK+ITLLSALVETR+KLINDYVK+LYGSEAFATDFQDSAAAK+LYGSEAFATDFQDSAAAKK+MEEVEAMLLPETLK+MEEVEAMLLPETLKR+NLAVSQVVHK+RLYGSEAFATDFQDSAAAK+RLYGSEAFATDFQDSAAAKK+WEMPFDPQDTHQSR+WR…	P01011	SERPINA3	423
GSN	P06396;P06396-2	5.72	85698	22	AGALNSNDAFVLK+AGKEPGLQIWR+AQPVQVAEGSEPDGFWEALGGK+AVEVLPK+DSQEEEKTEALTSAK+EGGQTAPASTR+EPAHLMSLFGGKPMIIYK+EPGLQIWR+EVQGFESATFLGYFK+GGVASGFK+HVVPNEVVVQR+LFACSNK+NWRDPDQTDGLGLSYLSSHIANVER+QTQVSVLPEGGETPLFK+RTPITVVK+SEDCFILDHGK+SEDCFILDHGKDGK+TPITVVK+TPSAAYLWVGTGASEAEK+VSNGAGTMSVSLVADENPFAQGALK+YIETDPANR+YIETDPANRDR	23	46.03580563	-0.155513502	0.000208912	0.002052786	Down	1	DE0_T1-DE0_T0	Longitudinal	Gelsolin	P06396;P06396-2;P06396-3;P06396-4;A0A0A0MT01;A0A0A0MS51+P06396;P06396-2;P06396-3;P06396-4;A0A0U1RQL8;A0A0A0MT01;Q5T0I0;A0A0A0MS51+P06396;P06396-2;P06396-3;P06396-4;A0A0A0MT01;A0A0A0MS51;Q5T0H8	GELS_HUMAN	AGALNSNDAFVLK+AGKEPGLQIWR+AQPVQVAEGSEPDGFWEALGGK+AVEVLPK+DSQEEEKTEALTSAK+EGGQTAPASTR+EPAHLMSLFGGKPMIIYK+EPGLQIWR+EVQGFESATFLGYFK+GGVASGFK+HVVPNEVVVQR+LFAC(UniMod:4)SNK+NWRDPDQTDGLGLSYLSSHIANVER+QTQVSVLPEGGETPLFK+RTPITVVK+SEDC(UniMod:4)FILDHGK+SEDC(UniMod:4)FILDHGKDGK+TPITVVK+TPSAAYLWVGTGASEAEK+VSNGAGTMSVSLVADENPFAQGALK+YIETDPANR+YIETDPANRDR	P06396	GSN	782
C9	P02748	5.42	63173	19	AIEDYINEFSVR+ALPTTYEK+CLCACPFK+CLCACPFKFEGIACEISK+DGNTLTYYR+DRDGNTLTYYR+DVVLTTTFVDDIK+FEGIACEISK+FTPTETNK+FTPTETNKAEQCCEETASSISLHGK+GTVIDVTDFVNWASSINDAPVLISQK+LSPIYNLVPVK+NRDVVLTTTFVDDIK+RPWNVASLIYETK+SIEVFGQFNGK+SIEVFGQFNGKR+TEHYEEQIEAFK+TSNFNAAISLK+VVEESELAR	24	37.3881932	0.185039729	0.000145918	0.001648868	Up	1	DE0_T1-DE0_T0	Longitudinal	Complement component C9	P02748	CO9_HUMAN	AIEDYINEFSVR+ALPTTYEK+C(UniMod:4)LC(UniMod:4)AC(UniMod:4)PFK+C(UniMod:4)LC(UniMod:4)AC(UniMod:4)PFKFEGIAC(UniMod:4)EISK+DGNTLTYYR+DRDGNTLTYYR+DVVLTTTFVDDIK+FEGIAC(UniMod:4)EISK+FTPTETNK+FTPTETNKAEQC(UniMod:4)C(UniMod:4)EETASSISLHGK+GTVIDVTDFVNWASSINDAPVLISQK+LSPIYNLVPVK+NRDVVLTTTFVDDIK+RPWNVASLIYETK+SIEVFGQFNGK+SIEVFGQFNGKR+TEHYEEQIEAFK+TSNFNAAISLK+VVEESELAR	P02748	C9	559
FETUB	Q9UGM5	6.52	42055	5	AIFYMNNPSR+AWQDCGMR+IFFESVYGQCK+LVVLPFPK+VNDAQEYR	5	16.4921466	-0.143042476	0.000893119	0.007475736	Down	1	DE0_T1-DE0_T0	Longitudinal	Fetuin-B	Q9UGM5;Q9UGM5-2+Q9UGM5;F8WEP7+Q9UGM5+Q9UGM5;Q9UGM5-2;E9PG08+Q9UGM5;Q9UGM5-2;F8WAW1;E9PG08;F8WEP7	FETUB_HUMAN	AIFYMNNPSR+AWQDC(UniMod:4)GMR+IFFESVYGQC(UniMod:4)K+LVVLPFPK+VNDAQEYR	Q9UGM5	FETUB	382
FBLN1	P23142	5.03	77214	4	AITPPHPASQANIIFDITEGNLR+EFTRPEEIIFLR+SAATLQQEK+SCRPNDVTCVFDPVHTISHTVISLPTFR	4	24.46657183	0.171894384	6.69865E-05	0.000946185	Up	1	DE0_T1-DE0_T0	Longitudinal	Fibulin-1	P23142	FBLN1_HUMAN	AITPPHPASQANIIFDITEGNLR+EFTRPEEIIFLR+SAATLQQEK+SC(UniMod:4)RPNDVTC(UniMod:4)VFDPVHTISHTVISLPTFR	P23142	FBLN1	703
LRG1	P02750	5.66	38178	12	ALGHLDLSGNR+CAGPEAVK+DGFDISGNPWICDQNLSDLYR+DLLLPQPDLR+ENQLEVLEVSWLHGLK+GQTLLAVAK+LHLEGNK+LQELHLSSNGLESLSPEFLRPVPQLR+NALTGLPPGLFQASATLDTLVLK+TLDLGENQLETLPPDLLR+VAAGAFQGLR+YLFLNGNK	12	49.85590778	0.641915721	3.73714E-08	2.81531E-06	Up	1	DE0_T1-DE0_T0	Longitudinal	Leucine-rich alpha-2-glycoprotein	P02750	A2GL_HUMAN	ALGHLDLSGNR+C(UniMod:4)AGPEAVK+DGFDISGNPWIC(UniMod:4)DQNLSDLYR+DLLLPQPDLR+ENQLEVLEVSWLHGLK+GQTLLAVAK+LHLEGNK+LQELHLSSNGLESLSPEFLRPVPQLR+NALTGLPPGLFQASATLDTLVLK+TLDLGENQLETLPPDLLR+VAAGAFQGLR+YLFLNGNK	P02750	LRG1	347
FGA	P02671	3.92	94973	>51	ALTDMPQMR+AQLVDMK+DCDDVLQTHPSGTQSGIFNIK+DLLPSRDR+DRQHLPLIK+DSDWPFCSDEDWNYK+DSHSLTTNIMEILR+DYEDQQK+EKVTSGSTTTTR+EKVTSGSTTTTRR+ESSSHHPGIAEFPSR+EVDLKDYEDQQK+EVDLKDYEDQQKQLEQVIAK+EVTKEVVTSEDGSDCPEAMDLGTLSGIGTLDGFR+EVVTSEDGSDCPEAMDLGTLSGIGTLDGFR+GDFSSANNR+GDFSSANNRDNTYNR+GGSTSYGTGSETESPR+GLIDEVNQDFTNR+GSAGHWTSESSVSGSTGQWHSESGSFRPDSPGSGNAR+GSESGIFTNTK+GSESGIFTNTKESSSHHPGIAEFPSR+HPDEAAFFDTASTGK+HQSACKDS…	73	62.3556582	0.168319981	0.009663662	0.048533056	Up	1	DE0_T1-DE0_T0	Longitudinal	Fibrinogen alpha chain	P02671;P02671-2+P02671;P02671-2;A0A087WUA0+P02671	FIBA_HUMAN	ALTDMPQMR+AQLVDMK+DC(UniMod:4)DDVLQTHPSGTQSGIFNIK+DLLPSRDR+DRQHLPLIK+DSDWPFC(UniMod:4)SDEDWNYK+DSHSLTTNIM(UniMod:35)EILR+DSHSLTTNIMEILR+DYEDQQK+EKVTSGSTTTTR+EKVTSGSTTTTRR+ESSSHHPGIAEFPSR+EVDLKDYEDQQK+EVDLKDYEDQQKQLEQVIAK+EVTKEVVTSEDGSDC(UniMod:4)PEAMDLGTLSGIGTLDGFR+EVVTSEDGSDC(UniMod:4)PEAMDLGTLSGIGTLDGFR+GDFSSANNR+GDFSSANNRDNTYNR+GGSTSYGTGSETESPR+GLIDEVNQDFTNR+GSAGHWTSESSVSGSTGQWHSESGSFRPDSPGSGN…	P02671	FGA	866
IGKV1-5	P01602	7.96	12782	3	ASQSISSWLAWYQQKPGK+ASSLESGVPSR+LLIYKASSLESGVPSR	3	31.62393162	-0.164672466	0.005143555	0.027677222	Down	1	DE0_T1-DE0_T0	Longitudinal	Immunoglobulin kappa variable 1-5	P01602	KV105_HUMAN	ASQSISSWLAWYQQKPGK+ASSLESGVPSR+LLIYKASSLESGVPSR	P01602	IGKV1-5	117
IGKV3-20	P01619	6.42	12557	3	ASQSVSSSYLAWYQQK+ASQSVSSSYLAWYQQKPGQAPR+LLIYGASSR	4	26.72413793	-0.170884697	0.005424721	0.027863338	Down	1	DE0_T1-DE0_T0	Longitudinal	Immunoglobulin kappa variable 3-20	P01619	KV320_HUMAN	ASQSVSSSYLAWYQQK+ASQSVSSSYLAWYQQKPGQAPR+LLIYGASSR	P01619	IGKV3-20	116
LBP	P18428	6.25	53384	10	ATAQMLEVMFK+FNDKLAEGFPLPLLK+GLQYAAQEGLLALQSELLR+ICEMIQK+ITDKGLQYAAQEGLLALQSELLR+ITGFLKPGK+ITLPDFTGDLR+LAEGFPLPLLK+SPVTLLAAVMSLPEEHNK+VQLYDLGLQIHK	10	24.94802495	0.760506659	1.75987E-07	7.15895E-06	Up	1	DE0_T1-DE0_T0	Longitudinal	Lipopolysaccharide-binding protein	P18428	LBP_HUMAN	ATAQMLEVMFK+FNDKLAEGFPLPLLK+GLQYAAQEGLLALQSELLR+IC(UniMod:4)EMIQK+ITDKGLQYAAQEGLLALQSELLR+ITGFLKPGK+ITLPDFTGDLR+LAEGFPLPLLK+SPVTLLAAVMSLPEEHNK+VQLYDLGLQIHK	P18428	LBP	481
CD14	P08571	5.58	40076	6	ATVNPSAPR+FPAIQNLALR+LTVGAAQVPAQLLVGALR+RLTVGAAQVPAQLLVGALR+SWLAELQQWLKPGLK+VLDLSCNR	6	24	0.343400985	1.90061E-07	7.15895E-06	Up	1	DE0_T1-DE0_T0	Longitudinal	Monocyte differentiation antigen CD14	P08571+P08571;D6RFL4	CD14_HUMAN	ATVNPSAPR+FPAIQNLALR+LTVGAAQVPAQLLVGALR+RLTVGAAQVPAQLLVGALR+SWLAELQQWLKPGLK+VLDLSC(UniMod:4)NR	P08571	CD14	375
SERPINA1	P01009	5.37	46737	35	AVLTIDEKGTEAAGAMFLEAIPMSIPPEVK+DTEEEDFHVDQVTTVK+DTVFALVNYIFFK+ELDRDTVFALVNYIFFK+FLENEDR+FLENEDRR+FNKPFVFLMIEQNTK+GKWERPFEVK+GKWERPFEVKDTEEEDFHVDQVTTVK+GTEAAGAMFLEAIPMSIPPEVK+ITPNLAEFAFSLYR+KLSSWVLLMK+KLYHSEAFTVNFGDTEEAKK+KQINDYVEK+LGMFNIQHCK+LGMFNIQHCKK+LQHLENELTHDIITK+LSITGTYDLK+LSSWVLLMK+LVDKFLEDVK+LVDKFLEDVKK+LYHSEAFTVNFGDTEEAK+LYHSEAFTVNFGDTEEAKK+PFEVKDTEEEDFHVDQVTTVK+QINDYVEK+QINDYVEKGTQGK+R…	53	67.46411483	0.187156856	7.77835E-05	0.001034063	Up	1	DE0_T1-DE0_T0	Longitudinal	Alpha-1-antitrypsin	P01009;A0A024R6I7+P01009;P01009-2;P01009-3+P01009;P01009-2;P01009-3;A0A0G2JRN3;A0A024R6I7+P01009;P01009-2;P01009-3;G3V544;G3V5R8;A0A0G2JRN3;A0A024R6I7;A0A0B4J278;G3V387+P01009;P01009-2;P01009-3;G3V2B9;A0A0G2JRN3;A0A024R6I7+P01009;P01009-2;A0A0G2JRN3;A0A024R6I7	A1AT_HUMAN	AVLTIDEKGTEAAGAMFLEAIPMSIPPEVK+DTEEEDFHVDQVTTVK+DTVFALVNYIFFK+ELDRDTVFALVNYIFFK+FLENEDR+FLENEDRR+FNKPFVFLM(UniMod:35)IEQNTK+FNKPFVFLMIEQNTK+GKWERPFEVK+GKWERPFEVKDTEEEDFHVDQVTTVK+GTEAAGAM(UniMod:35)FLEAIPMSIPPEVK+GTEAAGAMFLEAIPM(UniMod:35)SIPPEVK+GTEAAGAMFLEAIPMSIPPEVK+ITPNLAEFAFSLYR+KLSSWVLLM(UniMod:35)K+KLYHSEAFTVNFGDTEEAKK+KQINDYVEK+LGM(UniMod:35)FNIQHC(UniMod:4)K+LGMFNIQHC(UniMod:4)K+LGMFNIQHC…	P01009	SERPINA1	418
VTN	P04004	5.47	54306	9	CTEGFNVDKK+DVWGIEGPIDAAFTR+DWHGVPGQVDAAMAGR+FEDGVLDPDYPR+GQYCYELDEK+IYISGMAPR+IYISGMAPRPSLAK+SIAQYWLGCPAPGHL+VDTVDPPYPR	14	24.89539749	0.13949888	0.000183149	0.001881441	Up	1	DE0_T1-DE0_T0	Longitudinal	Vitronectin	P04004;F5GX75+P04004+P04004;H0YJW9	VTNC_HUMAN	C(UniMod:4)TEGFNVDKK+DVWGIEGPIDAAFTR+DWHGVPGQVDAAMAGR+FEDGVLDPDYPR+GQYC(UniMod:4)YELDEK+IYISGMAPR+IYISGMAPRPSLAK+SIAQYWLGC(UniMod:4)PAPGHL+VDTVDPPYPR	P04004	VTN	478
PRG4	Q92954;Q92954-3;Q92954-6	9.53	151061	5	DQYYNIDVPSR+GFGGLTGQIVAALSTAK+GHYFWMLSPFSPPSPAR+GLPNVVTSAISLPNIR+VCTAELSCK	7	7.051282051	0.186713081	0.000177661	0.001881441	Up	1	DE0_T1-DE0_T0	Longitudinal	Proteoglycan 4	Q92954;Q92954-2;Q92954-3;Q92954-4;Q92954-5;Q92954-6;A0A0U1RR20+Q92954;Q92954-3;Q92954-6;A0A0U1RR20	PRG4_HUMAN	DQYYNIDVPSR+GFGGLTGQIVAALSTAK+GHYFWMLSPFSPPSPAR+GLPNVVTSAISLPNIR+VC(UniMod:4)TAELSC(UniMod:4)K	Q92954	PRG4	1404
IGHV1-3	A0A0C4DH29	9.6	13008	1	DTSASTAYMELSSLR	1	18.8034188	-0.205760415	0.020897504	0.076715973	Down	1	DE0_T1-DE0_T0	Longitudinal	Immunoglobulin heavy variable 1-3	A0A0C4DH29	HV103_HUMAN	DTSASTAYMELSSLR	A0A0C4DH29	IGHV1-3	117
ITIH3	Q06033;Q06033-2	5.01	99849	13	DYIFGNYIER+EHLVQATPENLQEAR+EVSFDVELPK+FAHNVVTMR+FTVSVNVAAGSK+GHGATNDLTFTEEVDMKEMEK+GMTNINDGLLR+LVDEDMNSFK+LWAYLTIEQLLEK+STSIVIMLTDGDANVGESRPEK+VTFELTYEELLK+VTFELTYEELLKR+YHFVTPLTSMVVTKPEDNEDER	15	29.1011236	0.158587876	0.005320911	0.027863338	Up	1	DE0_T1-DE0_T0	Longitudinal	Inter-alpha-trypsin inhibitor heavy chain H3	Q06033;Q06033-2;A0A087WW43+Q06033;Q06033-2;A0A087WW43;E7ET33	ITIH3_HUMAN	DYIFGNYIER+EHLVQATPENLQEAR+EVSFDVELPK+FAHNVVTMR+FTVSVNVAAGSK+GHGATNDLTFTEEVDMKEMEK+GMTNINDGLLR+LVDEDMNSFK+LWAYLTIEQLLEK+STSIVIMLTDGDANVGESRPEK+VTFELTYEELLK+VTFELTYEELLKR+YHFVTPLTSMVVTKPEDNEDER	Q06033	ITIH3	890
CPN1	P15169	6.88	52286	6	EALIQFLEQVHQGIK+IVQLIQDTR+SIPQVSPVR+SQVEPETR+VQNECPGITR+YVGNMHGNEALGR	6	23.58078603	0.205426375	1.23309E-05	0.000253345	Up	1	DE0_T1-DE0_T0	Longitudinal	Carboxypeptidase N catalytic chain	P15169;B1AP58+P15169	CBPN_HUMAN	EALIQFLEQVHQGIK+IVQLIQDTR+SIPQVSPVR+SQVEPETR+VQNEC(UniMod:4)PGITR+YVGNMHGNEALGR	P15169	CPN1	458
ORM1	P02763	5.11	23540	7	EQLGEFYEALDCLR+NWGLSVYADKPETTK+SDVVYTDWK+SDVVYTDWKK+TYMLAFDVNDEK+TYMLAFDVNDEKNWGLSVYADKPETTK+YVGGQEHFAHLLILR	7	57.71144279	0.182119703	0.002272728	0.013888653	Up	1	DE0_T1-DE0_T0	Longitudinal	Alpha-1-acid glycoprotein 1	P02763	A1AG1_HUMAN	EQLGEFYEALDC(UniMod:4)LR+NWGLSVYADKPETTK+SDVVYTDWK+SDVVYTDWKK+TYMLAFDVNDEK+TYMLAFDVNDEKNWGLSVYADKPETTK+YVGGQEHFAHLLILR	P02763	ORM1	201
CRP	P02741	5.28	25039	2	ESDTSYVSLK+RQDNEILIFWSK	3	33.03571429	2.068553326	3.84762E-09	4.34781E-07	Up	1	DE0_T1-DE0_T0	Longitudinal	C-reactive protein	P02741;P02741-2;Q5VVP7+P02741	CRP_HUMAN	ESDTSYVSLK+RQDNEILIFWSK	P02741	CRP	224
SERPINA10	Q9UK55	7.86	50707	7	ETSNFGFSLLR+IFSPFADLSELSATGR+LFDEINPETK+LILVDYILFK+MGDHLALEDYLTTDLVETWLR+TVIEVDER+YFDTECVPMNFR	7	23.42342342	0.269126371	7.69509E-07	2.48441E-05	Up	1	DE0_T1-DE0_T0	Longitudinal	Protein Z-dependent protease inhibitor	Q9UK55;G3V2W1	ZPI_HUMAN	ETSNFGFSLLR+IFSPFADLSELSATGR+LFDEINPETK+LILVDYILFK+MGDHLALEDYLTTDLVETWLR+TVIEVDER+YFDTEC(UniMod:4)VPMNFR	Q9UK55	SERPINA10	444
SAA1	P0DJI8	5.89	13546	3	FFGHGAEDSLADQAANEWGR+RGPGGVWAAEAISDAR+SGKDPNHFRPAGLPEKY	3	59.01639344	2.140787109	5.2772E-08	2.98162E-06	Up	1	DE0_T1-DE0_T0	Longitudinal	Serum amyloid A-1 protein	P0DJI8;E9PQD6+P0DJI8	SAA1_HUMAN	FFGHGAEDSLADQAANEWGR+RGPGGVWAAEAISDAR+SGKDPNHFRPAGLPEKY	P0DJI8	SAA1	122
GPX3	P22352	7.85	25552	5	FLVGPDGIPIMR+MDILSYMR+NSCPPTSELLGTSDR+QEPGENSEILPTLK+YVRPGGGFVPNFQLFEK	5	32.30088496	0.16980209	0.001333705	0.010078057	Up	1	DE0_T1-DE0_T0	Longitudinal	Glutathione peroxidase 3	P22352;A0A087X1J7+P22352;A0A087X1J7;E5RG32;H0YBE4;H0YC19+P22352;A0A087X1J7;H0YBE4	GPX3_HUMAN	FLVGPDGIPIMR+MDILSYMR+NSC(UniMod:4)PPTSELLGTSDR+QEPGENSEILPTLK+YVRPGGGFVPNFQLFEK	P22352	GPX3	226
F13A1	P00488	5.74	83268	6	FQEGQEEER+GTYIPVPIVSELQSGK+GVNLQEFLNVTSVHLFK+HVYGELDVQIQR+MYVAVWTPYGVLR+STVLTIPEIIIK	7	22.40437158	-0.259264471	1.95589E-06	5.52538E-05	Down	1	DE0_T1-DE0_T0	Longitudinal	Coagulation factor XIII A chain	P00488+P00488;Q9NQP5;A6PVK5+P00488;Q9NQP5;A6PVK5;H0Y796	F13A_HUMAN	FQEGQEEER+GTYIPVPIVSELQSGK+GVNLQEFLNVTSVHLFK+HVYGELDVQIQR+MYVAVWTPYGVLR+STVLTIPEIIIK	P00488	F13A1	732
IGKV3-11	P04433	6.42	12575	1	FSGSGSGTDFTLTISSLEPEDFAVYYCQQR	1	52.17391304	-0.1847117	0.014680523	0.062599966	Down	1	DE0_T1-DE0_T0	Longitudinal	Immunoglobulin kappa variable 3-11	P04433	KV311_HUMAN	FSGSGSGTDFTLTISSLEPEDFAVYYC(UniMod:4)QQR	P04433	IGKV3-11	115
IGLV8-61	A0A075B6I0	4.53	12814	2	FSGSILGNK+TLIYSTNTR	2	14.75409836	-0.192245458	0.026578826	0.091012345	Down	1	DE0_T1-DE0_T0	Longitudinal	Immunoglobulin lambda variable 8-61	A0A075B6I0	LV861_HUMAN	FSGSILGNK+TLIYSTNTR	A0A075B6I0	IGLV8-61	122
IGF2	P01344;P01344-2;P01344-3	6.41	20140	1	GIVEECCFR	1	5	-0.176663608	0.024529583	0.08662009	Down	1	DE0_T1-DE0_T0	Longitudinal	Insulin-like growth factor II	P01344;P01344-2;P01344-3	IGF2_HUMAN	GIVEEC(UniMod:4)C(UniMod:4)FR	P01344	IGF2	180
IGHV6-1	A0A0B4J1U7	9.3	13481	2	GLEWLGR+ITINPDTSK	2	13.2231405	-0.149830579	0.029183129	0.095916407	Down	1	DE0_T1-DE0_T0	Longitudinal	Immunoglobulin heavy variable 6-1	A0A0B4J1U7	HV601_HUMAN	GLEWLGR+ITINPDTSK	A0A0B4J1U7	IGHV6-1	121
IGHV3-7	P01780	8.65	12943	1	GLEWVANIK	1	12.82051282	-0.174380748	0.001782392	0.011847663	Down	1	DE0_T1-DE0_T0	Longitudinal	Immunoglobulin heavy variable 3-7	P01780	HV307_HUMAN	GLEWVANIK	P01780	IGHV3-7	117
LPA	P08519	5.69	226546	4	GSFSTTVTGR+GTYSTTVTGR+NPDAVAAPYCYTR+TPEYYPNAGLIMNYCR	4	11.56862745	0.253703087	0.016844007	0.067977598	Up	1	DE0_T1-DE0_T0	Longitudinal	Apolipoprotein(a)	P08519+P08519;A0A087WWY0	APOA_HUMAN	GSFSTTVTGR+GTYSTTVTGR+NPDAVAAPYC(UniMod:4)YTR+TPEYYPNAGLIMNYC(UniMod:4)R	P08519	LPA	2040
CFHR5	Q9BXR6	6.87	64419	2	GWSTPPICSFTK+LQGSVTVTCR	2	5.623901582	0.139856075	0.019556619	0.073663266	Up	1	DE0_T1-DE0_T0	Longitudinal	Complement factor H-related protein 5	Q9BXR6	FHR5_HUMAN	GWSTPPIC(UniMod:4)SFTK+LQGSVTVTC(UniMod:4)R	Q9BXR6	CFHR5	569
BCHE	P06276	6.33	68418	2	IFFPGVSEFGK+YLTLNTESTR	2	6.810631229	-0.216863562	3.62368E-05	0.000545968	Down	1	DE0_T1-DE0_T0	Longitudinal	Cholinesterase	P06276;F8WF14;F8WEX7+P06276;H7C4Y0;F8WF14;H0Y885	CHLE_HUMAN	IFFPGVSEFGK+YLTLNTESTR	P06276	BCHE	602
TFRC	P02786	6.18	84871	1	ILNIFGVIK	1	1.184210526	-0.246592147	0.004114374	0.023246212	Down	1	DE0_T1-DE0_T0	Longitudinal	Transferrin receptor protein 1	P02786;G3V0E5	TFR1_HUMAN	ILNIFGVIK	P02786	TFRC	760
IGLV3-19	P01714	4.76	12042	2	ITCQGDSLR+NNRPSGIPDR	2	16.96428571	-0.156294379	0.031941906	0.103126725	Down	1	DE0_T1-DE0_T0	Longitudinal	Immunoglobulin lambda variable 3-19	P01714	LV319_HUMAN	ITC(UniMod:4)QGDSLR+NNRPSGIPDR	P01714	IGLV3-19	112
IGKV3D-20	A0A0C4DH25	4.77	12515	1	LLIYDASSR	1	27.5862069	-0.141854302	0.040708026	0.123682385	Down	1	DE0_T1-DE0_T0	Longitudinal	Immunoglobulin kappa variable 3D-20	A0A0C4DH25	KVD20_HUMAN	LLIYDASSR	A0A0C4DH25	IGKV3D-20	116
IGLV1-40	P01703	4.95	12302	1	LLIYGNSNRPSGVPDR	1	13.55932203	-0.201186405	0.042151289	0.125344623	Down	1	DE0_T1-DE0_T0	Longitudinal	Immunoglobulin lambda variable 1-40	P01703	LV140_HUMAN	LLIYGNSNRPSGVPDR	P01703	IGLV1-40	118
C18orf63	Q68DL7	9.83	77230	1	LPAPELK	1	1.02189781	-0.243680973	0.028903845	0.095916407	Down	1	DE0_T1-DE0_T0	Longitudinal	Uncharacterized protein C18orf63	Q68DL7	CR063_HUMAN	LPAPELK	Q68DL7	C18orf63	685
IGHV3-21	A0A0B4J1V1	9.01	12840	1	LSCAASGFTFSSYSMNWVR	1	53.84615385	-0.346299465	2.24622E-05	0.000423038	Down	1	DE0_T1-DE0_T0	Longitudinal	Immunoglobulin heavy variable 3-21	A0A0B4J1V1	HV321_HUMAN	LSC(UniMod:4)AASGFTFSSYSMNWVR	A0A0B4J1V1	IGHV3-21	117
ANXA1	P04083	6.64	38714	1	NALLSLAK	1	5.49132948	0.256744569	0.000124605	0.001564481	Up	1	DE0_T1-DE0_T0	Longitudinal	Annexin A1	P04083;Q5T3N1	ANXA1_HUMAN	NALLSLAK	P04083	ANXA1	346
IGHV3-64D	A0A0J9YX35	8.66	12823	1	NTLYLQMSSLR	1	22.22222222	-0.16028023	0.013711156	0.061491396	Down	1	DE0_T1-DE0_T0	Longitudinal	Immunoglobulin heavy variable 3-64D	A0A0J9YX35	HV64D_HUMAN	NTLYLQMSSLR	A0A0J9YX35	IGHV3-64D	117
ITIH4	Q14624-2	5.92	103357	1	NVHSAGAAGSR	1	NA	0.329932118	3.56029E-05	0.000545968	Up	1	DE0_T1-DE0_T0	Longitudinal	Isoform 2 of Inter-alpha-trypsin inhibitor heavy chain H4	Q14624-2;Q14624-3;Q14624-4;H7C0L5	ITIH4_HUMAN	NVHSAGAAGSR	Q14624	ITIH4	930
MST1	P26927	8.01	80320	1	QEATTVSCFR	1	9.70464135	-0.147950148	0.044281825	0.12830375	Down	1	DE0_T1-DE0_T0	Longitudinal	Hepatocyte growth factor-like protein	P26927;G3XAK1	HGFL_HUMAN	QEATTVSC(UniMod:4)FR	P26927	MST1	711
SAA2	P0DJI9	9.1	13527	1	RGPGGAWAAEVISNAR	1	37.70491803	2.634678253	5.53572E-10	1.25107E-07	Up	1	DE0_T1-DE0_T0	Longitudinal	Serum amyloid A-2 protein	P0DJI9	SAA2_HUMAN	RGPGGAWAAEVISNAR	P0DJI9	SAA2	122
IGHV1-69	P01742	9.27	12659	2	STSTAYMELSSLR+VTITADK	2	17.09401709	-0.281503009	0.00023852	0.002246065	Down	1	DE0_T1-DE0_T0	Longitudinal	Immunoglobulin heavy variable 1-69	P01742	HV169_HUMAN	STSTAYMELSSLR+VTITADK	P01742	IGHV1-69	117
CFHR4	Q92496;Q92496-2	4.84	65351	1	VYLPWSR	1	8.650519031	0.233375713	0.013901628	0.061491396	Up	1	DE0_T1-DE0_T0	Longitudinal	Complement factor H-related protein 4	Q92496;Q92496-2	FHR4_HUMAN	VYLPWSR	Q92496	CFHR4	578
SERPINA5	P05154	9.17	45675	7	AAAATGTIFTFR+AVVEVDESGTR+DFTFDLYR+FSIEGSYQLEK+GFQQLLQELNQPR+MQILEGLGLNLQK+TLYLADTFPTNFR	8	22.66009852	-0.358490822	2.77391E-08	6.96561E-07	Down	2	DE1_T1-DE1_T0	Longitudinal	Plasma serine protease inhibitor	P05154;G3V5I3+P05154;G3V264;G3V482;G3V5Q9;G3V3F5;G3V2M1;G3V4B4;G3V265+P05154+P05154;G3V264;G3V482;G3V5Q9;G3V2M1;G3V265+P05154;G3V264;G3V5Q9;G3V2M1	IPSP_HUMAN	AAAATGTIFTFR+AVVEVDESGTR+DFTFDLYR+FSIEGSYQLEK+GFQQLLQELNQPR+MQILEGLGLNLQK+TLYLADTFPTNFR	P05154	SERPINA5	406
APOB	P04114	6.57	515545	>51	AASGTTGTYQEWK+AHLDIAGSLEGHLR+ALVDTLK+ALYWVNGQVPDGVSK+ATGVLYDYVNK+ATLYALSHAVNNYHK+AVSMPSFSILGSDVR+CVQSTKPSLMIQK+DAVEKPQEFTIVAFVK+DDKHEQDMVNGIMLSVEK+DKDQEVLLQTFLDDASPGDKR+DLKVEDIPLAR+EALKESQLPTVMDFR+EALKESQLPTVMDFRK+EFQVPTFTIPK+EIQIYKK+EKLTALTK+ENFAGEATLQR+EQHLFLPFSYK+ESDEETQIK+ESQLPTVMDFR+EVYGFNPEGK+EYSGTIASEANTYLNSK+FFGEGTKK+FIIPSPK+FPEVDVLTK+FSVPAGIVIPSFQALTAR+FVTQAEGAK+GFEPTLEALFGK+GIISALLVPPET…	142	42.31865001	-0.283201951	3.59452E-07	7.38511E-06	Down	2	DE1_T1-DE1_T0	Longitudinal	Apolipoprotein B-100	P04114+P04114;A8MUN2	APOB_HUMAN	AASGTTGTYQEWK+AHLDIAGSLEGHLR+ALVDTLK+ALYWVNGQVPDGVSK+ATGVLYDYVNK+ATLYALSHAVNNYHK+AVSMPSFSILGSDVR+C(UniMod:4)VQSTKPSLMIQK+DAVEKPQEFTIVAFVK+DDKHEQDMVNGIMLSVEK+DKDQEVLLQTFLDDASPGDKR+DLKVEDIPLAR+EALKESQLPTVMDFR+EALKESQLPTVMDFRK+EFQVPTFTIPK+EIQIYKK+EKLTALTK+ENFAGEATLQR+EQHLFLPFSYK+ESDEETQIK+ESQLPTVMDFR+EVYGFNPEGK+EYSGTIASEANTYLNSK+FFGEGTKK+FIIPSPK+FPEVDVLTK+FSVPAGIVIPSFQALTAR+FVTQAEGAK+GFEPTLEALFGK+GI…	P04114	APOB	4563
SERPINA3	P01011	5.32	47651	26	ADLSGITGAR+AKWEMPFDPQDTHQSR+AVLDVFEEGTEASAATAVK+DEELSCTVVELK+DLDSQTMMVLVNYIFFK+DLDSQTMMVLVNYIFFKAKWEMPFDPQDTHQSR+DYNLNDILLQLGIEEAFTSK+EIGELYLPK+EQLSLLDR+EQLSLLDRFTEDAK+EQLSLLDRFTEDAKR+FNRPFLMIIVPTDTQNIFFMSK+GTHVDLGLASANVDFAFSLYK+ITLLSALVETR+KLINDYVK+LYGSEAFATDFQDSAAAK+LYGSEAFATDFQDSAAAKK+MEEVEAMLLPETLK+MEEVEAMLLPETLKR+NLAVSQVVHK+RLYGSEAFATDFQDSAAAK+RLYGSEAFATDFQDSAAAKK+WEMPFDPQDTHQSR+WRDSLEFR+WVM…	34	61.93853428	0.633701422	4.55643E-10	1.71626E-08	Up	2	DE1_T1-DE1_T0	Longitudinal	Alpha-1-antichymotrypsin	P01011;G3V3A0+P01011;G3V595+P01011;G3V595;G3V3A0+P01011;P01011-2;G3V595+P01011;P01011-2;P01011-3;G3V595+P01011;G3V595;A0A087WY93;G3V3A0+P01011;A0A087WY93;G3V3A0	AACT_HUMAN	ADLSGITGAR+AKWEMPFDPQDTHQSR+AVLDVFEEGTEASAATAVK+DEELSC(UniMod:4)TVVELK+DLDSQTMMVLVNYIFFK+DLDSQTMMVLVNYIFFKAKWEMPFDPQDTHQSR+DYNLNDILLQLGIEEAFTSK+EIGELYLPK+EQLSLLDR+EQLSLLDRFTEDAK+EQLSLLDRFTEDAKR+FNRPFLMIIVPTDTQNIFFMSK+GTHVDLGLASANVDFAFSLYK+ITLLSALVETR+KLINDYVK+LYGSEAFATDFQDSAAAK+LYGSEAFATDFQDSAAAKK+MEEVEAMLLPETLK+MEEVEAMLLPETLKR+NLAVSQVVHK+RLYGSEAFATDFQDSAAAK+RLYGSEAFATDFQDSAAAKK+WEMPFDPQDTHQSR+WR…	P01011	SERPINA3	423
GSN	P06396;P06396-2	5.72	85698	22	AGALNSNDAFVLK+AGKEPGLQIWR+AQPVQVAEGSEPDGFWEALGGK+AVEVLPK+DSQEEEKTEALTSAK+EGGQTAPASTR+EPAHLMSLFGGKPMIIYK+EPGLQIWR+EVQGFESATFLGYFK+GGVASGFK+HVVPNEVVVQR+LFACSNK+NWRDPDQTDGLGLSYLSSHIANVER+QTQVSVLPEGGETPLFK+RTPITVVK+SEDCFILDHGK+SEDCFILDHGKDGK+TPITVVK+TPSAAYLWVGTGASEAEK+VSNGAGTMSVSLVADENPFAQGALK+YIETDPANR+YIETDPANRDR	23	46.03580563	-0.145674823	0.000497883	0.00432775	Down	2	DE1_T1-DE1_T0	Longitudinal	Gelsolin	P06396;P06396-2;P06396-3;P06396-4;A0A0A0MT01;A0A0A0MS51+P06396;P06396-2;P06396-3;P06396-4;A0A0U1RQL8;A0A0A0MT01;Q5T0I0;A0A0A0MS51+P06396;P06396-2;P06396-3;P06396-4;A0A0A0MT01;A0A0A0MS51;Q5T0H8	GELS_HUMAN	AGALNSNDAFVLK+AGKEPGLQIWR+AQPVQVAEGSEPDGFWEALGGK+AVEVLPK+DSQEEEKTEALTSAK+EGGQTAPASTR+EPAHLMSLFGGKPMIIYK+EPGLQIWR+EVQGFESATFLGYFK+GGVASGFK+HVVPNEVVVQR+LFAC(UniMod:4)SNK+NWRDPDQTDGLGLSYLSSHIANVER+QTQVSVLPEGGETPLFK+RTPITVVK+SEDC(UniMod:4)FILDHGK+SEDC(UniMod:4)FILDHGKDGK+TPITVVK+TPSAAYLWVGTGASEAEK+VSNGAGTMSVSLVADENPFAQGALK+YIETDPANR+YIETDPANRDR	P06396	GSN	782
PGLYRP2	Q96PD5	7.64	62217	11	AGLLRPDYALLGHR+DTLPSCAVR+EFTEAFLGCPAIHPR+EGKEYGVVLAPDGSTVAVEPLLAGLEAGLQGR+GCPDVQASLPDAK+GSQTQSHPDLGTEGCWDQLSAPR+HTASAWLMSAPNSGPHNR+LLQLPLGFLYVHHTYVPAPPCTDFTR+PSLSHLLSQYYGAGVAR+TDCPGDALFDLLR+TFTLLDPK	14	48.09027778	-0.141766859	0.000111743	0.001202572	Down	2	DE1_T1-DE1_T0	Longitudinal	N-acetylmuramoyl-L-alanine amidase	Q96PD5;Q96PD5-2+Q96PD5;Q96PD5-2;M0R2W8+Q96PD5;Q96PD5-2;M0R2W8;M0QYW3	PGRP2_HUMAN	AGLLRPDYALLGHR+DTLPSC(UniMod:4)AVR+EFTEAFLGC(UniMod:4)PAIHPR+EGKEYGVVLAPDGSTVAVEPLLAGLEAGLQGR+GC(UniMod:4)PDVQASLPDAK+GSQTQSHPDLGTEGC(UniMod:4)WDQLSAPR+HTASAWLMSAPNSGPHNR+LLQLPLGFLYVHHTYVPAPPC(UniMod:4)TDFTR+PSLSHLLSQYYGAGVAR+TDC(UniMod:4)PGDALFDLLR+TFTLLDPK	Q96PD5	PGLYRP2	576
C9	P02748	5.42	63173	19	AIEDYINEFSVR+ALPTTYEK+CLCACPFK+CLCACPFKFEGIACEISK+DGNTLTYYR+DRDGNTLTYYR+DVVLTTTFVDDIK+FEGIACEISK+FTPTETNK+FTPTETNKAEQCCEETASSISLHGK+GTVIDVTDFVNWASSINDAPVLISQK+LSPIYNLVPVK+NRDVVLTTTFVDDIK+RPWNVASLIYETK+SIEVFGQFNGK+SIEVFGQFNGKR+TEHYEEQIEAFK+TSNFNAAISLK+VVEESELAR	24	37.3881932	0.185605442	0.000139506	0.001433107	Up	2	DE1_T1-DE1_T0	Longitudinal	Complement component C9	P02748	CO9_HUMAN	AIEDYINEFSVR+ALPTTYEK+C(UniMod:4)LC(UniMod:4)AC(UniMod:4)PFK+C(UniMod:4)LC(UniMod:4)AC(UniMod:4)PFKFEGIAC(UniMod:4)EISK+DGNTLTYYR+DRDGNTLTYYR+DVVLTTTFVDDIK+FEGIAC(UniMod:4)EISK+FTPTETNK+FTPTETNKAEQC(UniMod:4)C(UniMod:4)EETASSISLHGK+GTVIDVTDFVNWASSINDAPVLISQK+LSPIYNLVPVK+NRDVVLTTTFVDDIK+RPWNVASLIYETK+SIEVFGQFNGK+SIEVFGQFNGKR+TEHYEEQIEAFK+TSNFNAAISLK+VVEESELAR	P02748	C9	559
FETUB	Q9UGM5	6.52	42055	5	AIFYMNNPSR+AWQDCGMR+IFFESVYGQCK+LVVLPFPK+VNDAQEYR	5	16.4921466	-0.180298066	3.34288E-05	0.000444406	Down	2	DE1_T1-DE1_T0	Longitudinal	Fetuin-B	Q9UGM5;Q9UGM5-2+Q9UGM5;F8WEP7+Q9UGM5+Q9UGM5;Q9UGM5-2;E9PG08+Q9UGM5;Q9UGM5-2;F8WAW1;E9PG08;F8WEP7	FETUB_HUMAN	AIFYMNNPSR+AWQDC(UniMod:4)GMR+IFFESVYGQC(UniMod:4)K+LVVLPFPK+VNDAQEYR	Q9UGM5	FETUB	382
CNDP1	Q96KN2	5.08	56692	3	ALEQDLPVNIK+DGSTIPIAK+MMAVAADTLQR	3	12.22879684	-0.150158619	0.026616502	0.097021443	Down	2	DE1_T1-DE1_T0	Longitudinal	Beta-Ala-His dipeptidase	Q96KN2;J3KRP0	CNDP1_HUMAN	ALEQDLPVNIK+DGSTIPIAK+MMAVAADTLQR	Q96KN2	CNDP1	507
LRG1	P02750	5.66	38178	12	ALGHLDLSGNR+CAGPEAVK+DGFDISGNPWICDQNLSDLYR+DLLLPQPDLR+ENQLEVLEVSWLHGLK+GQTLLAVAK+LHLEGNK+LQELHLSSNGLESLSPEFLRPVPQLR+NALTGLPPGLFQASATLDTLVLK+TLDLGENQLETLPPDLLR+VAAGAFQGLR+YLFLNGNK	12	49.85590778	0.803273519	1.70827E-11	7.7214E-10	Up	2	DE1_T1-DE1_T0	Longitudinal	Leucine-rich alpha-2-glycoprotein	P02750	A2GL_HUMAN	ALGHLDLSGNR+C(UniMod:4)AGPEAVK+DGFDISGNPWIC(UniMod:4)DQNLSDLYR+DLLLPQPDLR+ENQLEVLEVSWLHGLK+GQTLLAVAK+LHLEGNK+LQELHLSSNGLESLSPEFLRPVPQLR+NALTGLPPGLFQASATLDTLVLK+TLDLGENQLETLPPDLLR+VAAGAFQGLR+YLFLNGNK	P02750	LRG1	347
APOA4	P06727	5.18	45372	32	ALVQQMEQLR+DKVNSFFSTFK+EAVEHLQK+ENADSLQASLRPHADELK+GNTEGLQK+IDQNVEELK+IDQNVEELKGR+IDQTVEELR+IDQTVEELRR+ISASAEELR+KLVPFATELHER+LAPLAEDVR+LEPYADQLR+LGEVNTYAGDLQK+LGPHAGDVEGHLSFLEK+LKEEIGKELEELR+LLPHANEVSQK+LNHQLEGLTFQMK+LTPYADEFK+LVPFATELHER+QLTPYAQR+RVEPYGENFNK+SELTQQLNALFQDK+SLAELGGHLDQQVEEFR+SLAELGGHLDQQVEEFRR+SLAPYAQDTQEK+TQVNTQAEQLR+TQVNTQAEQLRR+VEPYGENFNK+VKIDQTVEELRR+VLRENADSLQASLRPHADELK+VN…	42	69.19191919	-0.241150879	0.00256535	0.016104697	Down	2	DE1_T1-DE1_T0	Longitudinal	Apolipoprotein A-IV	P06727	APOA4_HUMAN	ALVQQMEQLR+DKVNSFFSTFK+EAVEHLQK+ENADSLQASLRPHADELK+GNTEGLQK+IDQNVEELK+IDQNVEELKGR+IDQTVEELR+IDQTVEELRR+ISASAEELR+KLVPFATELHER+LAPLAEDVR+LEPYADQLR+LGEVNTYAGDLQK+LGPHAGDVEGHLSFLEK+LKEEIGKELEELR+LLPHANEVSQK+LNHQLEGLTFQMK+LTPYADEFK+LVPFATELHER+QLTPYAQR+RVEPYGENFNK+SELTQQLNALFQDK+SLAELGGHLDQQVEEFR+SLAELGGHLDQQVEEFRR+SLAPYAQDTQEK+TQVNTQAEQLR+TQVNTQAEQLRR+VEPYGENFNK+VKIDQTVEELRR+VLRENADSLQASLRPHADELK+VN…	P06727	APOA4	396
LBP	P18428	6.25	53384	10	ATAQMLEVMFK+FNDKLAEGFPLPLLK+GLQYAAQEGLLALQSELLR+ICEMIQK+ITDKGLQYAAQEGLLALQSELLR+ITGFLKPGK+ITLPDFTGDLR+LAEGFPLPLLK+SPVTLLAAVMSLPEEHNK+VQLYDLGLQIHK	10	24.94802495	1.023770874	8.7619E-12	4.95048E-10	Up	2	DE1_T1-DE1_T0	Longitudinal	Lipopolysaccharide-binding protein	P18428	LBP_HUMAN	ATAQMLEVMFK+FNDKLAEGFPLPLLK+GLQYAAQEGLLALQSELLR+IC(UniMod:4)EMIQK+ITDKGLQYAAQEGLLALQSELLR+ITGFLKPGK+ITLPDFTGDLR+LAEGFPLPLLK+SPVTLLAAVMSLPEEHNK+VQLYDLGLQIHK	P18428	LBP	481
CD14	P08571	5.58	40076	6	ATVNPSAPR+FPAIQNLALR+LTVGAAQVPAQLLVGALR+RLTVGAAQVPAQLLVGALR+SWLAELQQWLKPGLK+VLDLSCNR	6	24	0.329884463	5.20454E-07	9.80189E-06	Up	2	DE1_T1-DE1_T0	Longitudinal	Monocyte differentiation antigen CD14	P08571+P08571;D6RFL4	CD14_HUMAN	ATVNPSAPR+FPAIQNLALR+LTVGAAQVPAQLLVGALR+RLTVGAAQVPAQLLVGALR+SWLAELQQWLKPGLK+VLDLSC(UniMod:4)NR	P08571	CD14	375
SERPINA1	P01009	5.37	46737	35	AVLTIDEKGTEAAGAMFLEAIPMSIPPEVK+DTEEEDFHVDQVTTVK+DTVFALVNYIFFK+ELDRDTVFALVNYIFFK+FLENEDR+FLENEDRR+FNKPFVFLMIEQNTK+GKWERPFEVK+GKWERPFEVKDTEEEDFHVDQVTTVK+GTEAAGAMFLEAIPMSIPPEVK+ITPNLAEFAFSLYR+KLSSWVLLMK+KLYHSEAFTVNFGDTEEAKK+KQINDYVEK+LGMFNIQHCK+LGMFNIQHCKK+LQHLENELTHDIITK+LSITGTYDLK+LSSWVLLMK+LVDKFLEDVK+LVDKFLEDVKK+LYHSEAFTVNFGDTEEAK+LYHSEAFTVNFGDTEEAKK+PFEVKDTEEEDFHVDQVTTVK+QINDYVEK+QINDYVEKGTQGK+R…	53	67.46411483	0.216438419	5.75401E-06	8.66937E-05	Up	2	DE1_T1-DE1_T0	Longitudinal	Alpha-1-antitrypsin	P01009;A0A024R6I7+P01009;P01009-2;P01009-3+P01009;P01009-2;P01009-3;A0A0G2JRN3;A0A024R6I7+P01009;P01009-2;P01009-3;G3V544;G3V5R8;A0A0G2JRN3;A0A024R6I7;A0A0B4J278;G3V387+P01009;P01009-2;P01009-3;G3V2B9;A0A0G2JRN3;A0A024R6I7+P01009;P01009-2;A0A0G2JRN3;A0A024R6I7	A1AT_HUMAN	AVLTIDEKGTEAAGAMFLEAIPMSIPPEVK+DTEEEDFHVDQVTTVK+DTVFALVNYIFFK+ELDRDTVFALVNYIFFK+FLENEDR+FLENEDRR+FNKPFVFLM(UniMod:35)IEQNTK+FNKPFVFLMIEQNTK+GKWERPFEVK+GKWERPFEVKDTEEEDFHVDQVTTVK+GTEAAGAM(UniMod:35)FLEAIPMSIPPEVK+GTEAAGAMFLEAIPM(UniMod:35)SIPPEVK+GTEAAGAMFLEAIPMSIPPEVK+ITPNLAEFAFSLYR+KLSSWVLLM(UniMod:35)K+KLYHSEAFTVNFGDTEEAKK+KQINDYVEK+LGM(UniMod:35)FNIQHC(UniMod:4)K+LGMFNIQHC(UniMod:4)K+LGMFNIQHC…	P01009	SERPINA1	418
C1R	P00736	5.76	80119	24	CLPVCGKPVNPVEQR+DYFIATCK+EFMSQGNK+ESEQGVYTCTAQGIWK+FCGQLGSPLGNPPGK+FCGQLGSPLGNPPGKK+GFLAYYQAVDLDECASR+IKDCGQPR+IQYYCHEPYYK+LPVANPQACENWLR+LVFQQFDLEPSEGCFYDYVK+MDVFSQNMFCAGHPSLK+MGNFPWQVFTNIHGR+NIGEFCGK+NLPNGDFR+PVNPVEQR+QDACQGDSGGVFAVR+QGYQLIEGNQVLHSFTAVCQDDGTWHR+TLDEFTIIQNLQPQYQFR+VLNYVDWIK+VSVHPDYR+WILTAAHTLYPK+WVATGIVSWGIGCSR+YTTTMGVNTYK	28	43.40425532	0.154198618	1.59625E-06	2.5768E-05	Up	2	DE1_T1-DE1_T0	Longitudinal	Complement C1r subcomponent	P00736;B4DPQ0;F5H2D0+P00736;B4DPQ0;F5H3N3;F5H6Y3;F5H1V0+P00736;B4DPQ0;F5H6Y3;F5H1V0+P00736;B4DPQ0;F5H3N3;F5H1N6;F5H2D0;F5GWL0;F5H3A3+P00736;B4DPQ0;F5H3N3;F5H6Y3;F5H2D0;F5H1V0	C1R_HUMAN	C(UniMod:4)LPVC(UniMod:4)GKPVNPVEQR+DYFIATC(UniMod:4)K+EFMSQGNK+ESEQGVYTC(UniMod:4)TAQGIWK+FC(UniMod:4)GQLGSPLGNPPGK+FC(UniMod:4)GQLGSPLGNPPGKK+GFLAYYQAVDLDEC(UniMod:4)ASR+IKDC(UniMod:4)GQPR+IQYYC(UniMod:4)HEPYYK+LPVANPQAC(UniMod:4)ENWLR+LVFQQFDLEPSEGC(UniMod:4)FYDYVK+MDVFSQNMFC(UniMod:4)AGHPSLK+MGNFPWQVFTNIHGR+NIGEFC(UniMod:4)GK+NLPNGDFR+PVNPVEQR+QDAC(UniMod:4)QGDSGGVFAVR+QGYQLIEGNQVLHSFTAVC(Uni…	P00736	C1R	705
PRG4	Q92954;Q92954-3;Q92954-6	9.53	151061	5	DQYYNIDVPSR+GFGGLTGQIVAALSTAK+GHYFWMLSPFSPPSPAR+GLPNVVTSAISLPNIR+VCTAELSCK	7	7.051282051	0.172060363	0.000529707	0.004433842	Up	2	DE1_T1-DE1_T0	Longitudinal	Proteoglycan 4	Q92954;Q92954-2;Q92954-3;Q92954-4;Q92954-5;Q92954-6;A0A0U1RR20+Q92954;Q92954-3;Q92954-6;A0A0U1RR20	PRG4_HUMAN	DQYYNIDVPSR+GFGGLTGQIVAALSTAK+GHYFWMLSPFSPPSPAR+GLPNVVTSAISLPNIR+VC(UniMod:4)TAELSC(UniMod:4)K	Q92954	PRG4	1404
IGHV1-2	P23083	9.23	13085	1	DTSISTAYMELSR	1	22.22222222	0.195431636	0.032565456	0.108618546	Up	2	DE1_T1-DE1_T0	Longitudinal	Immunoglobulin heavy variable 1-2	P23083	HV102_HUMAN	DTSISTAYMELSR	P23083	IGHV1-2	117
ITIH3	Q06033;Q06033-2	5.01	99849	13	DYIFGNYIER+EHLVQATPENLQEAR+EVSFDVELPK+FAHNVVTMR+FTVSVNVAAGSK+GHGATNDLTFTEEVDMKEMEK+GMTNINDGLLR+LVDEDMNSFK+LWAYLTIEQLLEK+STSIVIMLTDGDANVGESRPEK+VTFELTYEELLK+VTFELTYEELLKR+YHFVTPLTSMVVTKPEDNEDER	15	29.1011236	0.18498994	0.001204877	0.008509443	Up	2	DE1_T1-DE1_T0	Longitudinal	Inter-alpha-trypsin inhibitor heavy chain H3	Q06033;Q06033-2;A0A087WW43+Q06033;Q06033-2;A0A087WW43;E7ET33	ITIH3_HUMAN	DYIFGNYIER+EHLVQATPENLQEAR+EVSFDVELPK+FAHNVVTMR+FTVSVNVAAGSK+GHGATNDLTFTEEVDMKEMEK+GMTNINDGLLR+LVDEDMNSFK+LWAYLTIEQLLEK+STSIVIMLTDGDANVGESRPEK+VTFELTYEELLK+VTFELTYEELLKR+YHFVTPLTSMVVTKPEDNEDER	Q06033	ITIH3	890
CPN1	P15169	6.88	52286	6	EALIQFLEQVHQGIK+IVQLIQDTR+SIPQVSPVR+SQVEPETR+VQNECPGITR+YVGNMHGNEALGR	6	23.58078603	0.236205585	6.25206E-07	1.0869E-05	Up	2	DE1_T1-DE1_T0	Longitudinal	Carboxypeptidase N catalytic chain	P15169;B1AP58+P15169	CBPN_HUMAN	EALIQFLEQVHQGIK+IVQLIQDTR+SIPQVSPVR+SQVEPETR+VQNEC(UniMod:4)PGITR+YVGNMHGNEALGR	P15169	CPN1	458
HBB	P68871	6.81	15998	5	EFTPPVQAAYQK+GTFATLSELHCDK+GTFATLSELHCDKLHVDPENFR+SAVTALWGK+VNVDEVGGEALGR	8	56.46258503	-0.320283801	0.009452983	0.041084117	Down	2	DE1_T1-DE1_T0	Longitudinal	Hemoglobin subunit beta	P68871+P68871;F8W6P5;A0A0J9YWK4+P68871;F8W6P5	HBB_HUMAN	EFTPPVQAAYQK+GTFATLSELHC(UniMod:4)DK+GTFATLSELHC(UniMod:4)DKLHVDPENFR+SAVTALWGK+VNVDEVGGEALGR	P68871	HBB	147
QSOX1	O00391	9.05	82578	1	EGAVLAK	1	0.93708166	0.253665138	0.008877622	0.039340049	Up	2	DE1_T1-DE1_T0	Longitudinal	Sulfhydryl oxidase 1	O00391;O00391-2	QSOX1_HUMAN	EGAVLAK	O00391	QSOX1	747
ORM1	P02763	5.11	23540	7	EQLGEFYEALDCLR+NWGLSVYADKPETTK+SDVVYTDWK+SDVVYTDWKK+TYMLAFDVNDEK+TYMLAFDVNDEKNWGLSVYADKPETTK+YVGGQEHFAHLLILR	7	57.71144279	0.232857173	0.000109123	0.001202572	Up	2	DE1_T1-DE1_T0	Longitudinal	Alpha-1-acid glycoprotein 1	P02763	A1AG1_HUMAN	EQLGEFYEALDC(UniMod:4)LR+NWGLSVYADKPETTK+SDVVYTDWK+SDVVYTDWKK+TYMLAFDVNDEK+TYMLAFDVNDEKNWGLSVYADKPETTK+YVGGQEHFAHLLILR	P02763	ORM1	201
CRP	P02741	5.28	25039	2	ESDTSYVSLK+RQDNEILIFWSK	3	33.03571429	2.480535522	4.47578E-12	3.37175E-10	Up	2	DE1_T1-DE1_T0	Longitudinal	C-reactive protein	P02741;P02741-2;Q5VVP7+P02741	CRP_HUMAN	ESDTSYVSLK+RQDNEILIFWSK	P02741	CRP	224
SERPINA10	Q9UK55	7.86	50707	7	ETSNFGFSLLR+IFSPFADLSELSATGR+LFDEINPETK+LILVDYILFK+MGDHLALEDYLTTDLVETWLR+TVIEVDER+YFDTECVPMNFR	7	23.42342342	0.341100787	8.29467E-10	2.67799E-08	Up	2	DE1_T1-DE1_T0	Longitudinal	Protein Z-dependent protease inhibitor	Q9UK55;G3V2W1	ZPI_HUMAN	ETSNFGFSLLR+IFSPFADLSELSATGR+LFDEINPETK+LILVDYILFK+MGDHLALEDYLTTDLVETWLR+TVIEVDER+YFDTEC(UniMod:4)VPMNFR	Q9UK55	SERPINA10	444
SERPIND1	P05546	6.26	57071	17	EYYFAEAQIADFSDPAFISK+FAFNLYR+FTVDRPFLFLIYEHR+GNFLAANDQELDCDILQLEYVGGISMLIVVPHKMSGMK+GPLDQLEK+GSWVNKFPVEMTHNHNFR+HQGTITVNEEGTQATTVTTVGFMPLSTQVR+IAIDLFK+LNILNAK+NGNMAGISDQR+NYNLVESLK+QFPILLDFK+SVNDLYIQK+TLEAQLTPR+TSCLLFMGR+VSMMQTK+YEITTIHNLFR	20	46.89378758	-0.222527495	2.13312E-08	6.02606E-07	Down	2	DE1_T1-DE1_T0	Longitudinal	Heparin cofactor 2	P05546	HEP2_HUMAN	EYYFAEAQIADFSDPAFISK+FAFNLYR+FTVDRPFLFLIYEHR+GNFLAANDQELDC(UniMod:4)DILQLEYVGGISMLIVVPHKMSGMK+GPLDQLEK+GSWVNKFPVEMTHNHNFR+HQGTITVNEEGTQATTVTTVGFMPLSTQVR+IAIDLFK+LNILNAK+NGNM(UniMod:35)AGISDQR+NGNMAGISDQR+NYNLVESLK+QFPILLDFK+SVNDLYIQK+TLEAQLTPR+TSC(UniMod:4)LLFMGR+VSMMQTK+YEITTIHNLFR	P05546	SERPIND1	499
SAA1	P0DJI8	5.89	13546	3	FFGHGAEDSLADQAANEWGR+RGPGGVWAAEAISDAR+SGKDPNHFRPAGLPEKY	3	59.01639344	2.842873551	2.35165E-12	2.65736E-10	Up	2	DE1_T1-DE1_T0	Longitudinal	Serum amyloid A-1 protein	P0DJI8;E9PQD6+P0DJI8	SAA1_HUMAN	FFGHGAEDSLADQAANEWGR+RGPGGVWAAEAISDAR+SGKDPNHFRPAGLPEKY	P0DJI8	SAA1	122
GPX3	P22352	7.85	25552	5	FLVGPDGIPIMR+MDILSYMR+NSCPPTSELLGTSDR+QEPGENSEILPTLK+YVRPGGGFVPNFQLFEK	5	32.30088496	0.232691402	1.41956E-05	0.000200513	Up	2	DE1_T1-DE1_T0	Longitudinal	Glutathione peroxidase 3	P22352;A0A087X1J7+P22352;A0A087X1J7;E5RG32;H0YBE4;H0YC19+P22352;A0A087X1J7;H0YBE4	GPX3_HUMAN	FLVGPDGIPIMR+MDILSYMR+NSC(UniMod:4)PPTSELLGTSDR+QEPGENSEILPTLK+YVRPGGGFVPNFQLFEK	P22352	GPX3	226
MBL2	P11226	5.4	26144	2	FQASVATPR+WLTFSLGK	2	10.08064516	0.214068412	0.016216227	0.062116395	Up	2	DE1_T1-DE1_T0	Longitudinal	Mannose-binding protein C	P11226	MBL2_HUMAN	FQASVATPR+WLTFSLGK	P11226	MBL2	248
F13A1	P00488	5.74	83268	6	FQEGQEEER+GTYIPVPIVSELQSGK+GVNLQEFLNVTSVHLFK+HVYGELDVQIQR+MYVAVWTPYGVLR+STVLTIPEIIIK	7	22.40437158	-0.166591266	0.00182495	0.011783966	Down	2	DE1_T1-DE1_T0	Longitudinal	Coagulation factor XIII A chain	P00488+P00488;Q9NQP5;A6PVK5+P00488;Q9NQP5;A6PVK5;H0Y796	F13A_HUMAN	FQEGQEEER+GTYIPVPIVSELQSGK+GVNLQEFLNVTSVHLFK+HVYGELDVQIQR+MYVAVWTPYGVLR+STVLTIPEIIIK	P00488	F13A1	732
IGLV4-69	A0A075B6H9	5.82	12773	1	FSGSSSGAER	1	8.403361345	-0.232190353	0.011496547	0.048115177	Down	2	DE1_T1-DE1_T0	Longitudinal	Immunoglobulin lambda variable 4-69	A0A075B6H9	LV469_HUMAN	FSGSSSGAER	A0A075B6H9	IGLV4-69	119
CFHR5	Q9BXR6	6.87	64419	2	GWSTPPICSFTK+LQGSVTVTCR	2	5.623901582	0.161574245	0.007142439	0.033628982	Up	2	DE1_T1-DE1_T0	Longitudinal	Complement factor H-related protein 5	Q9BXR6	FHR5_HUMAN	GWSTPPIC(UniMod:4)SFTK+LQGSVTVTC(UniMod:4)R	Q9BXR6	CFHR5	569
CFHR2	P36980;P36980-2	5.8	30651	3	ITCAEEGWSPTPK+LVYPSCEEK+TGDIVEFVCK	3	20.74074074	0.157224145	0.015011692	0.058540615	Up	2	DE1_T1-DE1_T0	Longitudinal	Complement factor H-related protein 2	P36980;P36980-2;V9GYE7	FHR2_HUMAN	ITC(UniMod:4)AEEGWSPTPK+LVYPSC(UniMod:4)EEK+TGDIVEFVC(UniMod:4)K	P36980	CFHR2	270
IGLV3-19	P01714	4.76	12042	2	ITCQGDSLR+NNRPSGIPDR	2	16.96428571	-0.202148929	0.005745107	0.028853203	Down	2	DE1_T1-DE1_T0	Longitudinal	Immunoglobulin lambda variable 3-19	P01714	LV319_HUMAN	ITC(UniMod:4)QGDSLR+NNRPSGIPDR	P01714	IGLV3-19	112
APCS	P02743	6.12	25387	1	IVLGQEQDSYGGK	1	10.76233184	-0.268463661	0.005530722	0.028853203	Down	2	DE1_T1-DE1_T0	Longitudinal	Serum amyloid P-component	P02743	SAMP_HUMAN	IVLGQEQDSYGGK	P02743	APCS	223
HBD	P02042	7.97	16055	2	LLGNVLVCVLAR+VNVDAVGGEALGR	2	69.3877551	-0.235450084	0.018276028	0.067711187	Down	2	DE1_T1-DE1_T0	Longitudinal	Hemoglobin subunit delta	P02042+P02042;E9PEW8;E9PFT6	HBD_HUMAN	LLGNVLVC(UniMod:4)VLAR+VNVDAVGGEALGR	P02042	HBD	147
IGHV3-23	P01764	8.67	12582	1	LSCAASGFTFSSYAMSWVR	1	44.44444444	0.194623172	0.013234567	0.054382037	Up	2	DE1_T1-DE1_T0	Longitudinal	Immunoglobulin heavy variable 3-23	P01764	HV323_HUMAN	LSC(UniMod:4)AASGFTFSSYAMSWVR	P01764	IGHV3-23	117
ANXA1	P04083	6.64	38714	1	NALLSLAK	1	5.49132948	0.358491444	1.48886E-07	3.36483E-06	Up	2	DE1_T1-DE1_T0	Longitudinal	Annexin A1	P04083;Q5T3N1	ANXA1_HUMAN	NALLSLAK	P04083	ANXA1	346
SELL	P14151;P14151-2	6.04	42187	2	NKEDCVEIYIK+SYYWIGIR	2	5.107526882	0.175657229	0.005329646	0.028678572	Up	2	DE1_T1-DE1_T0	Longitudinal	L-selectin	P14151;P14151-2	LYAM1_HUMAN	NKEDC(UniMod:4)VEIYIK+SYYWIGIR	P14151	SELL	372
TMSB4X	P62328	5.02	5053	1	NPLPSKETIEQEKQAGES	1	72.72727273	0.14551661	0.047799953	0.14501935	Up	2	DE1_T1-DE1_T0	Longitudinal	Thymosin beta-4	P62328	TYB4_HUMAN	NPLPSKETIEQEKQAGES	P62328	TMSB4X	44
ITIH4	Q14624-2	5.92	103357	1	NVHSAGAAGSR	1	NA	0.23541278	0.002823248	0.016811247	Up	2	DE1_T1-DE1_T0	Longitudinal	Isoform 2 of Inter-alpha-trypsin inhibitor heavy chain H4	Q14624-2;Q14624-3;Q14624-4;H7C0L5	ITIH4_HUMAN	NVHSAGAAGSR	Q14624	ITIH4	930
SAA2	P0DJI9	9.1	13527	1	RGPGGAWAAEVISNAR	1	37.70491803	3.134853168	4.99695E-13	1.12931E-10	Up	2	DE1_T1-DE1_T0	Longitudinal	Serum amyloid A-2 protein	P0DJI9	SAA2_HUMAN	RGPGGAWAAEVISNAR	P0DJI9	SAA2	122
HBA1	P69905	8.73	15258	3	VGAHAGEYGAEALER+VLSPADK+VLSPADKTNVK	4	91.54929577	-0.298573693	0.032681686	0.108618546	Down	2	DE1_T1-DE1_T0	Longitudinal	Hemoglobin subunit alpha	P69905	HBA_HUMAN	VGAHAGEYGAEALER+VLSPADK+VLSPADKTNVK	P69905	HBA1	142
CFHR4	Q92496;Q92496-2	4.84	65351	1	VYLPWSR	1	8.650519031	-0.203991376	0.031192969	0.106812287	Down	2	DE1_T1-DE1_T0	Longitudinal	Complement factor H-related protein 4	Q92496;Q92496-2	FHR4_HUMAN	VYLPWSR	Q92496	CFHR4	578
MASP1	P48740;P48740-2	5.21	79247	1	AAGNECPELQPPVHGK	1	3.862660944	0.2803187	0.004987211	0.161015663	Up	3	(DE1_T1-DE1_T0)-(DE0_T1-DE0_T0)	Longitudinal	Mannan-binding lectin serine protease 1	P48740;P48740-2;P48740-3;P48740-4;F8W876	MASP1_HUMAN	AAGNEC(UniMod:4)PELQPPVHGK	P48740	MASP1	699
C4A	P0C0L4	8.69	192785	2	DSSTWLTAFVLK+LQETSNWLLSQQQADGSFQDPCPVLDR	3	65.02293578	-0.226769161	0.02873668	0.439021014	Down	3	(DE1_T1-DE1_T0)-(DE0_T1-DE0_T0)	Longitudinal	Complement C4-A	P0C0L4;P0C0L4-2;A0A140TA49;A0A140TA44;A0A140TA32;A0A0G2JPR0	CO4A_HUMAN	DSSTWLTAFVLK+LQETSNWLLSQQQADGSFQDPC(UniMod:4)PVLDR	P0C0L4	C4A	1744
IGHV1-3	A0A0C4DH29	9.6	13008	1	DTSASTAYMELSSLR	1	18.8034188	0.30245862	0.016423546	0.324841588	Up	3	(DE1_T1-DE1_T0)-(DE0_T1-DE0_T0)	Longitudinal	Immunoglobulin heavy variable 1-3	A0A0C4DH29	HV103_HUMAN	DTSASTAYMELSSLR	A0A0C4DH29	IGHV1-3	117
IGKV3-11	P04433	6.42	12575	1	FSGSGSGTDFTLTISSLEPEDFAVYYCQQR	1	52.17391304	0.320045844	0.00291362	0.126175969	Up	3	(DE1_T1-DE1_T0)-(DE0_T1-DE0_T0)	Longitudinal	Immunoglobulin kappa variable 3-11	P04433	KV311_HUMAN	FSGSGSGTDFTLTISSLEPEDFAVYYC(UniMod:4)QQR	P04433	IGKV3-11	115
LYZ	P61626	9.28	16537	2	GISLANWMCLAK+STDYGIFQINSR	2	20.94594595	-0.211136265	0.023596266	0.410212015	Down	3	(DE1_T1-DE1_T0)-(DE0_T1-DE0_T0)	Longitudinal	Lysozyme C	P61626;F8VV32;A0A0B4J259	LYSC_HUMAN	GISLANWMC(UniMod:4)LAK+STDYGIFQINSR	P61626	LYZ	148
LPA	P08519	5.69	226546	4	GSFSTTVTGR+GTYSTTVTGR+NPDAVAAPYCYTR+TPEYYPNAGLIMNYCR	4	11.56862745	-0.369474017	0.013892934	0.313980314	Down	3	(DE1_T1-DE1_T0)-(DE0_T1-DE0_T0)	Longitudinal	Apolipoprotein(a)	P08519+P08519;A0A087WWY0	APOA_HUMAN	GSFSTTVTGR+GTYSTTVTGR+NPDAVAAPYC(UniMod:4)YTR+TPEYYPNAGLIMNYC(UniMod:4)R	P08519	LPA	2040
BCHE	P06276	6.33	68418	2	IFFPGVSEFGK+YLTLNTESTR	2	6.810631229	0.321795902	1.53909E-05	0.003478344	Up	3	(DE1_T1-DE1_T0)-(DE0_T1-DE0_T0)	Longitudinal	Cholinesterase	P06276;F8WF14;F8WEX7+P06276;H7C4Y0;F8WF14;H0Y885	CHLE_HUMAN	IFFPGVSEFGK+YLTLNTESTR	P06276	BCHE	602
FBLN1	P23142-4	5.03	77214	1	ITYYHLSFPTNIQAPAVVFR	1	NA	0.192780793	0.029181706	0.439021014	Up	3	(DE1_T1-DE1_T0)-(DE0_T1-DE0_T0)	Longitudinal	Isoform C of Fibulin-1	P23142-4;B1AHL2	FBLN1_HUMAN	ITYYHLSFPTNIQAPAVVFR	P23142	FBLN1	703
POLQ	O75417;O75417-2	7.07	289619	1	KAVDEEEEAVEERR	1	0.540540541	-0.280806857	0.048974904	0.534426428	Down	3	(DE1_T1-DE1_T0)-(DE0_T1-DE0_T0)	Longitudinal	DNA polymerase theta	O75417;O75417-2;A0A087WXL3	DPOLQ_HUMAN	KAVDEEEEAVEERR	O75417	POLQ	2590
HBD	P02042	7.97	16055	2	LLGNVLVCVLAR+VNVDAVGGEALGR	2	69.3877551	-0.351979527	0.012692858	0.313980314	Down	3	(DE1_T1-DE1_T0)-(DE0_T1-DE0_T0)	Longitudinal	Hemoglobin subunit delta	P02042+P02042;E9PEW8;E9PFT6	HBD_HUMAN	LLGNVLVC(UniMod:4)VLAR+VNVDAVGGEALGR	P02042	HBD	147
IGHV3-21	A0A0B4J1V1	9.01	12840	1	LSCAASGFTFSSYSMNWVR	1	53.84615385	0.291830108	0.01018828	0.287818916	Up	3	(DE1_T1-DE1_T0)-(DE0_T1-DE0_T0)	Longitudinal	Immunoglobulin heavy variable 3-21	A0A0B4J1V1	HV321_HUMAN	LSC(UniMod:4)AASGFTFSSYSMNWVR	A0A0B4J1V1	IGHV3-21	117
SELL	P14151;P14151-2	6.04	42187	2	NKEDCVEIYIK+SYYWIGIR	2	5.107526882	0.282383377	0.001594159	0.120093343	Up	3	(DE1_T1-DE1_T0)-(DE0_T1-DE0_T0)	Longitudinal	L-selectin	P14151;P14151-2	LYAM1_HUMAN	NKEDC(UniMod:4)VEIYIK+SYYWIGIR	P14151	SELL	372
CFHR1	Q03591	7.1	37651	3	STDTSCVNPPTVQNAHILSR+TGESAEFVCK+TGESAEFVCKR	3	13.33333333	-0.151868911	0.031081134	0.439021014	Down	3	(DE1_T1-DE1_T0)-(DE0_T1-DE0_T0)	Longitudinal	Complement factor H-related protein 1	Q03591+Q03591;B1AKG0	FHR1_HUMAN	STDTSC(UniMod:4)VNPPTVQNAHILSR+TGESAEFVC(UniMod:4)K+TGESAEFVC(UniMod:4)KR	Q03591	CFHR1	330
IGHV1-69	P01742	9.27	12659	2	STSTAYMELSSLR+VTITADK	2	17.09401709	0.221074803	0.038570618	0.512762336	Up	3	(DE1_T1-DE1_T0)-(DE0_T1-DE0_T0)	Longitudinal	Immunoglobulin heavy variable 1-69	P01742	HV169_HUMAN	STSTAYMELSSLR+VTITADK	P01742	IGHV1-69	117
CFHR4	Q92496;Q92496-2	4.84	65351	1	VYLPWSR	1	8.650519031	-0.437367089	0.001203164	0.120093343	Down	3	(DE1_T1-DE1_T0)-(DE0_T1-DE0_T0)	Longitudinal	Complement factor H-related protein 4	Q92496;Q92496-2	FHR4_HUMAN	VYLPWSR	Q92496	CFHR4	578
CST3	P01034	8.75	15799	2	ALDFAVGEYNK+LVGGPMDASVEEEGVRR	2	32.87671233	0.174502245	0.036128959	0.340214362	Up	4	DE1_T0-DE0_T0	Cross-sectional	Cystatin-C	P01034	CYTC_HUMAN	ALDFAVGEYNK+LVGGPMDASVEEEGVRR	P01034	CST3	146
IGFALS	P35858;P35858-2	6.13	66035	9	ANVFVQLPR+DFALQNPSAVPR+LAELPADALGPLQR+LEALPNSLLAPLGR+LEYLLLSR+NLIAAVAPGAFLGLK+SLALGTFAHTPALASLGLSNNR+TFTPQPPGLER+VAGLLEDTFPGLLGLR	9	34.04958678	-0.142891732	0.049857344	0.423761409	Down	4	DE1_T0-DE0_T0	Cross-sectional	Insulin-like growth factor-binding protein complex acid labile subunit	P35858;P35858-2	ALS_HUMAN	ANVFVQLPR+DFALQNPSAVPR+LAELPADALGPLQR+LEALPNSLLAPLGR+LEYLLLSR+NLIAAVAPGAFLGLK+SLALGTFAHTPALASLGLSNNR+TFTPQPPGLER+VAGLLEDTFPGLLGLR	P35858	IGFALS	605
APOD	P05090	5.2	21276	8	CPNPPVQENFDVNK+IKVLNQELR+IPTTFENGR+KMTVTDQVNCPK+MTVTDQVNCPK+NILTSNNIDVK+NILTSNNIDVKK+NPNLPPETVDSLK	11	41.26984127	-0.196115556	0.001330929	0.100263309	Down	4	DE1_T0-DE0_T0	Cross-sectional	Apolipoprotein D	P05090;C9JF17;F8WBT9;C9JX71+P05090;C9JF17;C9JX71+P05090;C9JF17	APOD_HUMAN	C(UniMod:4)PNPPVQENFDVNK+IKVLNQELR+IPTTFENGR+KMTVTDQVNC(UniMod:4)PK+MTVTDQVNC(UniMod:4)PK+NILTSNNIDVK+NILTSNNIDVKK+NPNLPPETVDSLK	P05090	APOD	189
IGHV3-15	A0A0B4J1V0	9.01	12926	4	DDSKNTLYLQMNSLK+NTLYLQMNSLK+SKTDGGTTDYAAPVK+TDGGTTDYAAPVK	4	31.09243697	-0.176933056	0.026084871	0.315410148	Down	4	DE1_T0-DE0_T0	Cross-sectional	Immunoglobulin heavy variable 3-15	A0A0B4J1V0	HV315_HUMAN	DDSKNTLYLQMNSLK+NTLYLQMNSLK+SKTDGGTTDYAAPVK+TDGGTTDYAAPVK	A0A0B4J1V0	IGHV3-15	119
QSOX1	O00391	9.05	82578	1	EGAVLAK	1	0.93708166	-0.265793267	0.003876312	0.146007771	Down	4	DE1_T0-DE0_T0	Cross-sectional	Sulfhydryl oxidase 1	O00391;O00391-2	QSOX1_HUMAN	EGAVLAK	O00391	QSOX1	747
IGKV3-11	P04433	6.42	12575	1	FSGSGSGTDFTLTISSLEPEDFAVYYCQQR	1	52.17391304	-0.227204472	0.010660559	0.269575117	Down	4	DE1_T0-DE0_T0	Cross-sectional	Immunoglobulin kappa variable 3-11	P04433	KV311_HUMAN	FSGSGSGTDFTLTISSLEPEDFAVYYC(UniMod:4)QQR	P04433	IGKV3-11	115
LYZ	P61626	9.28	16537	2	GISLANWMCLAK+STDYGIFQINSR	2	20.94594595	0.204350602	0.015699715	0.295677962	Up	4	DE1_T0-DE0_T0	Cross-sectional	Lysozyme C	P61626;F8VV32;A0A0B4J259	LYSC_HUMAN	GISLANWMC(UniMod:4)LAK+STDYGIFQINSR	P61626	LYZ	148
IGF2	P01344;P01344-2;P01344-3	6.41	20140	1	GIVEECCFR	1	5	-0.218805942	0.014718212	0.295677962	Down	4	DE1_T0-DE0_T0	Cross-sectional	Insulin-like growth factor II	P01344;P01344-2;P01344-3	IGF2_HUMAN	GIVEEC(UniMod:4)C(UniMod:4)FR	P01344	IGF2	180
FCGBP	Q9Y6R7	5.15	572017	1	GNPAVSYVR	1	1.258094357	0.26237747	0.001078972	0.100263309	Up	4	DE1_T0-DE0_T0	Cross-sectional	IgGFc-binding protein	Q9Y6R7;A0A087WXI2;A0A087WUZ2	FCGBP_HUMAN	GNPAVSYVR	Q9Y6R7	FCGBP	5405
BCHE	P06276	6.33	68418	2	IFFPGVSEFGK+YLTLNTESTR	2	6.810631229	-0.249498532	3.36106E-05	0.007595992	Down	4	DE1_T0-DE0_T0	Cross-sectional	Cholinesterase	P06276;F8WF14;F8WEX7+P06276;H7C4Y0;F8WF14;H0Y885	CHLE_HUMAN	IFFPGVSEFGK+YLTLNTESTR	P06276	BCHE	602
APOM	O95445	5.66	21253	5	MKDGLCVPR+NQEACELSNN+SLTSCLDSK+TEGRPDMK+WIYHLTEGSTDLR	6	26.06382979	-0.159893241	0.002254091	0.101884909	Down	4	DE1_T0-DE0_T0	Cross-sectional	Apolipoprotein M	O95445;O95445-2;Q5SRP5+O95445;O95445-2	APOM_HUMAN	MKDGLC(UniMod:4)VPR+NQEAC(UniMod:4)ELSNN+SLTSC(UniMod:4)LDSK+TEGRPDMK+WIYHLTEGSTDLR	O95445	APOM	188
S100A9	P06702	5.71	13242	1	NIETIINTFHQYSVK	1	24.56140351	-0.307086312	0.022525127	0.315410148	Down	4	DE1_T0-DE0_T0	Cross-sectional	Protein S100-A9	P06702	S10A9_HUMAN	NIETIINTFHQYSVK	P06702	S100A9	114
PROZ	P22891;P22891-2	5.34	44744	1	RAPDLQDLPWQVK	1	5.5	0.214219817	0.010735292	0.269575117	Up	4	DE1_T0-DE0_T0	Cross-sectional	Vitamin K-dependent protein Z	P22891;P22891-2	PROZ_HUMAN	RAPDLQDLPWQVK	P22891	PROZ	400
APOF	Q13790	4.4	35399	1	SGVQQLIQYYQDQK	2	4.294478528	-0.16699214	0.009913918	0.269575117	Down	4	DE1_T0-DE0_T0	Cross-sectional	Apolipoprotein F	Q13790	APOF_HUMAN	SGVQQLIQYYQDQK	Q13790	APOF	326
IGLV3-21	P80748	4.78	12446	2	SVHWYQQK+SVHWYQQKPGQAPVLVVYDDSDRPSGIPER	2	25.64102564	0.214939836	0.029308023	0.315410148	Up	4	DE1_T0-DE0_T0	Cross-sectional	Immunoglobulin lambda variable 3-21	P80748	LV321_HUMAN	SVHWYQQK+SVHWYQQKPGQAPVLVVYDDSDRPSGIPER	P80748	IGLV3-21	117
B2M	P61769	6.07	13715	1	VNHVTLSQPK	1	16.80672269	0.276621237	0.017156458	0.298258427	Up	4	DE1_T0-DE0_T0	Cross-sectional	Beta-2-microglobulin	P61769;H0YLF3;F5H6I0	B2MG_HUMAN	VNHVTLSQPK	P61769	B2M	119
MASP1	P48740;P48740-2	5.21	79247	1	AAGNECPELQPPVHGK	1	3.862660944	0.217876486	0.003472268	0.156946499	Up	5	DE1_T1-DE0_T1	Cross-sectional	Mannan-binding lectin serine protease 1	P48740;P48740-2;P48740-3;P48740-4;F8W876	MASP1_HUMAN	AAGNEC(UniMod:4)PELQPPVHGK	P48740	MASP1	699
CST3	P01034	8.75	15799	2	ALDFAVGEYNK+LVGGPMDASVEEEGVRR	2	32.87671233	0.174895708	0.035714162	0.325481979	Up	5	DE1_T1-DE0_T1	Cross-sectional	Cystatin-C	P01034	CYTC_HUMAN	ALDFAVGEYNK+LVGGPMDASVEEEGVRR	P01034	CST3	146
LBP	P18428	6.25	53384	10	ATAQMLEVMFK+FNDKLAEGFPLPLLK+GLQYAAQEGLLALQSELLR+ICEMIQK+ITDKGLQYAAQEGLLALQSELLR+ITGFLKPGK+ITLPDFTGDLR+LAEGFPLPLLK+SPVTLLAAVMSLPEEHNK+VQLYDLGLQIHK	10	24.94802495	0.327134509	0.019870503	0.298478974	Up	5	DE1_T1-DE0_T1	Cross-sectional	Lipopolysaccharide-binding protein	P18428	LBP_HUMAN	ATAQMLEVMFK+FNDKLAEGFPLPLLK+GLQYAAQEGLLALQSELLR+IC(UniMod:4)EMIQK+ITDKGLQYAAQEGLLALQSELLR+ITGFLKPGK+ITLPDFTGDLR+LAEGFPLPLLK+SPVTLLAAVMSLPEEHNK+VQLYDLGLQIHK	P18428	LBP	481
IGHA2	P01877	FRAGMENT	42334	5	DASGATFTWTPSSGK+DLCGCYSVSSVLPGCAQPWNHGETFTCTAAHPELK+GETFSCMVGHEALPLAFTQK+NFPPSQDASGDLYTTSSQLTLPATQCPDGK+VAAEDWKKGETFSCMVGHEALPLAFTQK	6	31.96930946	0.227325608	0.028887777	0.298478974	Up	5	DE1_T1-DE0_T1	Cross-sectional	Immunoglobulin heavy constant alpha 2	P01877;A0A286YEY5;A0A0G2JMB2+P01877;A0A286YEY5	IGHA2_HUMAN	DASGATFTWTPSSGK+DLC(UniMod:4)GC(UniMod:4)YSVSSVLPGC(UniMod:4)AQPWNHGETFTC(UniMod:4)TAAHPELK+GETFSC(UniMod:4)MVGHEALPLAFTQK+NFPPSQDASGDLYTTSSQLTLPATQC(UniMod:4)PDGK+VAAEDWKKGETFSC(UniMod:4)MVGHEALPLAFTQK	P01877	IGHA2	391
IGHV1-2	P23083	9.23	13085	1	DTSISTAYMELSR	1	22.22222222	0.199634798	0.043577775	0.349819293	Up	5	DE1_T1-DE0_T1	Cross-sectional	Immunoglobulin heavy variable 1-2	P23083	HV102_HUMAN	DTSISTAYMELSR	P23083	IGHV1-2	117
APOC1	P02654	7.93	9332	6	EFGNTLEDK+EWFSETFQK+IKQSELSAK+LKEFGNTLEDK+MREWFSETFQK+QSELSAK	7	45.78313253	-0.231139806	0.010492955	0.234844203	Down	5	DE1_T1-DE0_T1	Cross-sectional	Apolipoprotein C-I	P02654;K7ELM9;K7ERI9;K7EPF9;K7EKP1;K7EJI9+P02654;K7ERI9+P02654;K7ELM9;K7ERI9;K7EPF9;K7EJI9	APOC1_HUMAN	EFGNTLEDK+EWFSETFQK+IKQSELSAK+LKEFGNTLEDK+MREWFSETFQK+QSELSAK	P02654	APOC1	83
SAA1	P0DJI8	5.89	13546	3	FFGHGAEDSLADQAANEWGR+RGPGGVWAAEAISDAR+SGKDPNHFRPAGLPEKY	3	59.01639344	0.742487694	0.040424783	0.338370404	Up	5	DE1_T1-DE0_T1	Cross-sectional	Serum amyloid A-1 protein	P0DJI8;E9PQD6+P0DJI8	SAA1_HUMAN	FFGHGAEDSLADQAANEWGR+RGPGGVWAAEAISDAR+SGKDPNHFRPAGLPEKY	P0DJI8	SAA1	122
FCGBP	Q9Y6R7	5.15	572017	1	GNPAVSYVR	1	1.258094357	0.158966004	0.046519204	0.349819293	Up	5	DE1_T1-DE0_T1	Cross-sectional	IgGFc-binding protein	Q9Y6R7;A0A087WXI2;A0A087WUZ2	FCGBP_HUMAN	GNPAVSYVR	Q9Y6R7	FCGBP	5405
LPA	P08519	5.69	226546	4	GSFSTTVTGR+GTYSTTVTGR+NPDAVAAPYCYTR+TPEYYPNAGLIMNYCR	4	11.56862745	-0.348753677	0.036971095	0.325481979	Down	5	DE1_T1-DE0_T1	Cross-sectional	Apolipoprotein(a)	P08519+P08519;A0A087WWY0	APOA_HUMAN	GSFSTTVTGR+GTYSTTVTGR+NPDAVAAPYC(UniMod:4)YTR+TPEYYPNAGLIMNYC(UniMod:4)R	P08519	LPA	2040
HBD	P02042	7.97	16055	2	LLGNVLVCVLAR+VNVDAVGGEALGR	2	69.3877551	-0.285345245	0.002973977	0.156946499	Down	5	DE1_T1-DE0_T1	Cross-sectional	Hemoglobin subunit delta	P02042+P02042;E9PEW8;E9PFT6	HBD_HUMAN	LLGNVLVC(UniMod:4)VLAR+VNVDAVGGEALGR	P02042	HBD	147
ITPR1	Q14643;Q14643-2;Q14643-3;Q14643-4;Q14643-5;Q14643-6;Q14643-7;Q14643-8	5.71	313929	1	LQDIVSALEDR	1	0.398839739	-0.293488685	0.024497636	0.298478974	Down	5	DE1_T1-DE0_T1	Cross-sectional	Inositol 1,4,5-trisphosphate receptor type 1	Q14643;Q14643-2;Q14643-3;Q14643-4;Q14643-5;Q14643-6;Q14643-7;Q14643-8	ITPR1_HUMAN	LQDIVSALEDR	Q14643	ITPR1	2758
IGHV3-21	A0A0B4J1V1	9.01	12840	1	LSCAASGFTFSSYSMNWVR	1	53.84615385	0.215190175	0.02651917	0.298478974	Up	5	DE1_T1-DE0_T1	Cross-sectional	Immunoglobulin heavy variable 3-21	A0A0B4J1V1	HV321_HUMAN	LSC(UniMod:4)AASGFTFSSYSMNWVR	A0A0B4J1V1	IGHV3-21	117
PCYOX1	Q9UHG3	5.89	56640	1	LVCSGLLQASK	1	13.86138614	-0.200409165	0.029055475	0.298478974	Down	5	DE1_T1-DE0_T1	Cross-sectional	Prenylcysteine oxidase 1	Q9UHG3;Q9UHG3-2;F8W8W4;C9K055	PCYOX_HUMAN	LVC(UniMod:4)SGLLQASK	Q9UHG3	PCYOX1	505
PIGR	P01833	5.59	83284	1	LVSLTLNLVTR	1	19.5026178	0.319068083	0.037444829	0.325481979	Up	5	DE1_T1-DE0_T1	Cross-sectional	Polymeric immunoglobulin receptor	P01833	PIGR_HUMAN	LVSLTLNLVTR	P01833	PIGR	764
SELL	P14151;P14151-2	6.04	42187	2	NKEDCVEIYIK+SYYWIGIR	2	5.107526882	0.152056514	0.024510589	0.298478974	Up	5	DE1_T1-DE0_T1	Cross-sectional	L-selectin	P14151;P14151-2	LYAM1_HUMAN	NKEDC(UniMod:4)VEIYIK+SYYWIGIR	P14151	SELL	372
APOF	Q13790	4.4	35399	1	SGVQQLIQYYQDQK	2	4.294478528	-0.177618889	0.006122519	0.197669905	Down	5	DE1_T1-DE0_T1	Cross-sectional	Apolipoprotein F	Q13790	APOF_HUMAN	SGVQQLIQYYQDQK	Q13790	APOF	326
IGKV1D-16	P01601	6.25	12730	1	SLIYAASSLQSGVPSR	1	13.67521368	0.383057649	0.002954893	0.156946499	Up	5	DE1_T1-DE0_T1	Cross-sectional	Immunoglobulin kappa variable 1D-16	P01601	KVD16_HUMAN	SLIYAASSLQSGVPSR	P01601	IGKV1D-16	117
IGLV3-21	P80748	4.78	12446	2	SVHWYQQK+SVHWYQQKPGQAPVLVVYDDSDRPSGIPER	2	25.64102564	0.331197839	0.000831959	0.156946499	Up	5	DE1_T1-DE0_T1	Cross-sectional	Immunoglobulin lambda variable 3-21	P80748	LV321_HUMAN	SVHWYQQK+SVHWYQQKPGQAPVLVVYDDSDRPSGIPER	P80748	IGLV3-21	117
CFHR4	Q92496;Q92496-2	4.84	65351	1	VYLPWSR	1	8.650519031	-0.286197053	0.007083178	0.200099769	Down	5	DE1_T1-DE0_T1	Cross-sectional	Complement factor H-related protein 4	Q92496;Q92496-2	FHR4_HUMAN	VYLPWSR	Q92496	CFHR4	578
MASP2	O00187	5.34	75702	1	WTLTAPPGYR	1	2.623906706	0.234420326	0.005924403	0.197669905	Up	5	DE1_T1-DE0_T1	Cross-sectional	Mannan-binding lectin serine protease 2	O00187;O00187-2	MASP2_HUMAN	WTLTAPPGYR	O00187	MASP2	686
MASP1	P48740;P48740-2	5.21	79247	1	AAGNECPELQPPVHGK	1	3.862660944	0.2803187	0.007775012	0.413220543	Up	6	(DE1_T1-DE1_T0)-(DE0_T1-DE0_T0)	Cross-sectional	Mannan-binding lectin serine protease 1	P48740;P48740-2;P48740-3;P48740-4;F8W876	MASP1_HUMAN	AAGNEC(UniMod:4)PELQPPVHGK	P48740	MASP1	699
QSOX1	O00391	9.05	82578	1	EGAVLAK	1	0.93708166	0.262441054	0.043089153	0.997325538	Up	6	(DE1_T1-DE1_T0)-(DE0_T1-DE0_T0)	Cross-sectional	Sulfhydryl oxidase 1	O00391;O00391-2	QSOX1_HUMAN	EGAVLAK	O00391	QSOX1	747
IGKV3-11	P04433	6.42	12575	1	FSGSGSGTDFTLTISSLEPEDFAVYYCQQR	1	52.17391304	0.320045844	0.010970457	0.413220543	Up	6	(DE1_T1-DE1_T0)-(DE0_T1-DE0_T0)	Cross-sectional	Immunoglobulin kappa variable 3-11	P04433	KV311_HUMAN	FSGSGSGTDFTLTISSLEPEDFAVYYC(UniMod:4)QQR	P04433	IGKV3-11	115
BCHE	P06276	6.33	68418	2	IFFPGVSEFGK+YLTLNTESTR	2	6.810631229	0.321795902	0.000150259	0.033958621	Up	6	(DE1_T1-DE1_T0)-(DE0_T1-DE0_T0)	Cross-sectional	Cholinesterase	P06276;F8WF14;F8WEX7+P06276;H7C4Y0;F8WF14;H0Y885	CHLE_HUMAN	IFFPGVSEFGK+YLTLNTESTR	P06276	BCHE	602
HBD	P02042	7.97	16055	2	LLGNVLVCVLAR+VNVDAVGGEALGR	2	69.3877551	-0.351979527	0.009460278	0.413220543	Down	6	(DE1_T1-DE1_T0)-(DE0_T1-DE0_T0)	Cross-sectional	Hemoglobin subunit delta	P02042+P02042;E9PEW8;E9PFT6	HBD_HUMAN	LLGNVLVC(UniMod:4)VLAR+VNVDAVGGEALGR	P02042	HBD	147
IGHV3-21	A0A0B4J1V1	9.01	12840	1	LSCAASGFTFSSYSMNWVR	1	53.84615385	0.291830108	0.033331789	0.94162304	Up	6	(DE1_T1-DE1_T0)-(DE0_T1-DE0_T0)	Cross-sectional	Immunoglobulin heavy variable 3-21	A0A0B4J1V1	HV321_HUMAN	LSC(UniMod:4)AASGFTFSSYSMNWVR	A0A0B4J1V1	IGHV3-21	117
SELL	P14151;P14151-2	6.04	42187	2	NKEDCVEIYIK+SYYWIGIR	2	5.107526882	0.282383377	0.003225983	0.274601849	Up	6	(DE1_T1-DE1_T0)-(DE0_T1-DE0_T0)	Cross-sectional	L-selectin	P14151;P14151-2	LYAM1_HUMAN	NKEDC(UniMod:4)VEIYIK+SYYWIGIR	P14151	SELL	372
CFHR4	Q92496;Q92496-2	4.84	65351	1	VYLPWSR	1	8.650519031	-0.437367089	0.003645157	0.274601849	Down	6	(DE1_T1-DE1_T0)-(DE0_T1-DE0_T0)	Cross-sectional	Complement factor H-related protein 4	Q92496;Q92496-2	FHR4_HUMAN	VYLPWSR	Q92496	CFHR4	578
